# Supplementary material for: The Tumor Microbiome as a Predictor of Outcomes in Patients with Metastatic Melanoma Treated with Immune Checkpoint Inhibitors
Source: Cancer Res Commun. 2024 Aug 8;4(8):1978–90. doi: 10.1158/2767-9764.CRC-23-0170 (PMC11307144; doi:10.1158/2767-9764.CRC-23-0170)
Supplement: Table S1 — The list of published gene signatures compared between treatment responders and non-responders and to tumor microbe abundances. [file crc-23-0170_table_s1_suppst1.xlsx]

## Sheet: Sheet1
Supplementary Table S1. The list of published gene signatures compared between treatment responders and non-responders and to tumor microbe abundances.
Gene Signature Name	Description	# Genes	Genes	PMID
Angiogenesis	This signature is constructed from genes which are highly co-expressed in the angiogenesis pathway.	16	VEGFA,CD34,ANGPTL4,KDR,TEK,NDUFA4L2,ANGPT2,ESM1,CXCR7,SEMA5B,FLT1,TIE1,CDH6,DLL4,FLT4,ENPEP	34965943
IMPRES	IMPRES score based on logical comparison of quantile-normalized expression of pre-defined checkpoint gene pairs.	15	CD137L,CD200,CD27,CD276,CD28,CD40,CD80,CD86,CTLA4,HVEM,OX40L,PD-L1,PDCD1,TIM-3,VISTA	30127394
TCR Signaling	A set of genes that reflect T and B cell responses in human cancer. CXCL13 is the crucial marker	7	CD3E, CD8A, IFNG, PRF1, CXCL13, IGHA1, IGHG1	35021053
Chemokines	Chemokine gene set	12	CCL2,CCL3,CCL4,CCL5,CCL8,CCL18,CCL19,CCL21,CXCL9,CXCL10,CXCL11,CXCL13	21703392, 23097687
Immune Infiltration	A signature based on scoring the immune infiltration based on gene expression profile.	7	CD247, CD2, CD3E, GZMH, NKG7, PRF1, GZMK	28104840
Effector T	Effector T cell gene set	6	GZMA,GZMB,PRF1,IFNG,EOMES, CD8A	29296835
Glycolysis	This signature is related to the expression of glucose transporters and genes related to the metabolism of glucose.	30	ENO1,GSTP1,LDHA,TPI1,ERO1L,PGK1,PFKP,SLC2A1,CEP55,TEAD4,ADM,BAK1,PLAUR,TUBA1C,CDC20,IL8,MTHFD1L,S100A9,PDK1,CDCP1,SLC16A3,EPHA2,PLK1,CA9,CDCA2,FOSL1,ARNTL2,ORC1,GAPDH,B3GNT4	34965943
gMDSC	The granulocytic myeloid-derived suppressor cell signature contains markers for neutrophils and chemokines which are ligands for the neutrophils.	43	SERPINB1,SOD2,S100A8,CTSC,CCL18,CXCL2,PLAUR,NCF2,FPR1,IL8,S100A9,TNFAIP3,CXCL1,BCL2A1,EMR2,LILRB3,SLC11A1,IL6,TREM1,CCL20,LYN,CXCL3,IL1B,IL1R2,AQP9,IL2RA,GPR97,OSM,CXCR1,FPR2,C19orf59,CXCR2,CXCL6,CXCL5,EMR3,MEFV,S100A12,CD300E,FCGR3B,PPBP,LILRA5,LILRA3,CASP5	34965943
Neoadjuvant Response	A signature based on differentially expressed genes between patients with recurrence and no recurrence.	68	CLEC5A, TNFSF8, LILRB2, FCGR2A, CLECL7A, CD86, CD14, LAIR1, ITGAM, FCGR3A, LILRB4, CD33, CCR1, SIGLEC9, MARCO, CD163, EMILIN2, CCL8, CCL2, HOPX, EFEMP1, FN1, SERPING1, SULF1, KLRC2, GZMB, IL2RA, TNFSF10, SERPINA1, PSTPIP2, GZMH, SLAMF8, HCLS1, PDCD1LG2, TNFAIP8L2, GZMA, CCL5, NKG7, CCR5, CLEC12A, CST7, CXCL10, GBP1, LILRB1, HCST, PRF1, LAG3, IFNG, TNFSF14, CXCL13, SIGLEC10, IL32, CXCL9, VCAM1, CA…	30804515
Hypoxia	This signature was developed based on the transcriptional response of various cell types to hypoxia.	20	ENO1,LDHA,TPI1,DDIT4,ERO1L,P4HA1,P4HA2,PGK1,PFKP,SLC2A1,ADM,UPP1,ANGPTL4,NDRG1,PDK1,SLC16A3,EGLN3,CA9,FOSL1,TGFA	34965943
IFNG18	18 gene IFNγ immune gene set	18	CD3D,IL2RG,NKG7,CIITA,HLA-E,CD3E,CXCR6,CCL5,LAG3,TAGAP,GZMK,CD2, IDO1,CXCL10,HLA-DRA,STAT1,CXCL13,GZMB	28650338
IFNG6	6 gene IFNγ associated gene set	6	IDO1,CXCL10,CXCL9,HLA-DRA,IFNG,STAT1	28650338
IFNg Effector	IFNγ and T effector gene set	8	CD8A, GZMA, GZMB, IFNG, EOMES, CXCL9, CXCL10, TBX21	26970723
Ipi_Neoadjuvant	A gene signature that reflects a proinflammatory tumor microenvironment and clinical benefit from neoadjuvant ipilimumab.	32	CCL2, CCL3, CCL4, CCL5, CD8A, CXCL10, CXCL11, CXCL9, IDO, PRF1, GZMB, HLA-DMA, HLA-DOA, CD79B, IGH, IGKC, IGLC1, HLA-DQA1, IGHM, CD79A, IGHD, CD3G, CD3D, HLA-DPA1, LAT, VAV1, INPP5D, IL2RB, IGHG1, CIITA, IL21R, STAT1	28344862
MHC_I	6 MHC-I genes	6	HLA-A, HLA-B, HLA-C, B2M, TAP1, TAP2	33941922
MHC_II	13 MHC-II genes	13	HLA-DMA, HLA-DMB, HLA-DOA, HLA-DOB, HLA-DPA1, HLA-DPB1, HLA-DQA1, HLA-DQA2, HLA-DQB1, HLA-DQB2, HLA-DRA, HLA-DRB1, HLA-DRB5	33941922
mMDSC	The monocytic myeloid-derived suppressor cell signature contains markers of the monocytic morphology.	209	CD74,CTSB,FCER1G,HLA-DRA,IFI30,HLA-DMB,C1QC,CD53,APOC1,CD14,FCGR2A,HLA-DMA,LAPTM5,SRGN,TYROBP,ALOX5AP,C1QB,HCLS1,ITGAX,ITGB2,RNASE6,LST1,GMFG,LILRB4,C3AR1,C5AR1,FCGR1A,ICAM1,LY96,MS4A6A,CD52,LILRB2,SASH3,C1orf162,CTSS,C1QA,IL10RA,MPEG1,CCL4,GIMAP4,FCGR3A,LSP1,SIGLEC1,SLC15A3,VSIG4,ARHGAP9,CD4,CORO1A,GPSM3,LY86,MS4A7,PILRA,PLEKHO2,SLCO2B1,ARRB2,IL18BP,CD48,CD68,EVI2A,FGD2,LAIR1,SLC7A7,AOAH,CD163,C…	34965943
MYC	The Myc signature is an oncogenic signature focused on MYC pathway activation.	32	CCT3,CCT7,PA2G4,RRS1,TOMM40,DKC1,NOP56,MRTO4,WDR74,BOP1,NOP16,NOP2,NPM3,PAICS,TBRG4,MRPL12,EXOSC4,XPO5,BYSL,C19orf48,FARSA,CCDC86,BCL2L12,C10orf2,IPO4,PUS1,RPP40,TOP1MT,RRP9,RANBP1,CDC25A,WDR4	34965943
Ock Immune Score	A gene signature predictor based around Bayesian compound covariate predictor algorithm. Stratifies patients into a responder/non-responder.	105	ACSL3,AP2B1,APOL6,ARHGAP15,ARHGAP9,ARHGDIB,ATP6V0E2-AS1,B2M,BTN3A1,BTN3A3,CCL5,CD8A,CD8B,CEP72,CGREF1,CXCL10,CXCL2,CXCL3,CXCL9,CYTIP,DNAL1,EPSTI1,FAM134B,FAM26F,FAM65B,FAM92A1,FANCI,GBP1P1,GBP4,GBP5,GLRB,GPR171,GPSM1,HCP5,HILS1,HLA-A,HLA-B,HLA-C,HLA-DMA,HLA-DRA,HLA-DRB6,HLA-E,HLA-F,HLA-G,HLA-J,HOMER1,ICOS,IKZF3,IL23A,IL2RG,INPP5D,IRF1,ITGAL,JAK2,JAM3,KIAA1549,KLRD1,LCK,LCP1,LOC100507463,LOC286109…	29051489
DNA Damage Repair	A gene panel, with 18 genes, developed to predict response to immunotherapy.	18	BLM,CDK12,ERCC2,EXO1,FANCA,FANCM,KNTC1,MDC1,MLH3,MSH2,MSH3,PALB2,POLD1,POLE,PRKDC,RAD50,SHPRH,TOPBP1	32617161
Proliferation	A marker that emphasizes genes related to the cell cycle and proliferation rates in cell lines.	227	H2AFZ,HMGB2,HMGA1,MCM7,PCNA,UBE2C,NCAPD2,RFC4,SNRPD1,NUSAP1,CKS2,PTTG1,KNTC1,KPNA2,ACTL6A,DKC1,KIAA0101,UBE2T,FEN1,SMC4,CEP55,DNMT1,MCM2,CENPW,FOXM1,LMNB1,CKS1B,NUP37,RACGAP1,RAN,RNASEH2A,CDK2,SPAG5,STMN1,TIMELESS,CCNE1,MAD2L1,STIL,UHRF1,TPX2,CDCA5,KIF11,NUDT1,FANCI,ANLN,CENPA,PRC1,TACC3,TOPBP1,MCM6,SKA1,ZWINT,GINS3,E2F2,NDC80,TRIP13,AURKB,CDC20,ECT2,CDC7,KIFC1,POLR2D,BCL2L12,CCNB2,CDCA3,HMMR,CDC…	34965943
Ras	The Ras signature focuses on prediction of the response against PI3K and RAS inhibitors.	11	LGALS3,DUSP6,S100A6,PHLDA1,SPRY4,SPRY2,EPHA2,CD97,ETV4,FOSL1,SLCO4A1	34965943
Roh Immune Score	A gene signature that combines cytolytic markers, HLA molecules, IFN-𝛄 pathway genes, chemokines, and adhesions molecules.	41	GZMA, GZMB, PRF1, GNLY, HLA-A, HLA-B, HLA-C, HLA-E, HLA-F, HLA-G, HLA-H, HLA-DMA, HLA-DMB, HLA-DOA, HLA-DOB, HLA-DPA1, HLA-DPB1, HLA-DQA1, HLA-DQA2, HLA-DQB1, HLA-DRA, HLA-DRB1, IFNG, IFNGR1, IFNGR2, IRF1, STAT1, PSMB9, CCR5, CCL3, CCL4, CCL5, CXCL9, CXCL10, CXCL11, ICAM1, ICAM2, ICAM3, ICAM4, ICAM5, VCAM1	28251903
Immune Cytolytic	A simple gene signature based around the expression of two key cytolytic effectors.	2	GZMA, PRF1	25594174
Stroma	This signature is based on the infiltration of stromal cells into the tumor.	51	AEBP1,COL1A2,CRISPLD2,SPARC,COL3A1,COL5A1,VCAN,COL15A1,MMP2,PDGFRB,PCOLCE,OLFML2B,COL6A3,THY1,FSTL1,GPR124,EDNRA,MXRA8,THBS2,AXL,COL5A2,NID2,COL8A1,DCN,GGT5,ANGPTL2,CD248,LAMA4,GLT8D2,FBN1,ELTD1,CCDC80,CD93,RUNX1T1,LRRC32,MSRB3,HEG1,COL6A2,HSPA12B,OLFML1,TSHZ3,ANTXR1,FILIP1L,KIAA1462,ITGA11,WISP1,CDH11,ECM2,FAM26E,PODN,ADAMTS2	34965943
TIP Hot	Genes that serve as a marker of 'hot' (inflamed) tumors.	12	CXCL9,CXCL10,CXCL11, CXCR3,CD3,CD4,CD8a,CD8b,CD274,PDCD1,CXCR4,CCL5	33523948
TLS	Tertiary lymphoid structures gene signature	9	CD79B, CD1D, CCR6, LAT, SKAP1, CETP, EIF1AY, RBP5, PTGDS	31942071
WNT	A signature developed to predict WNT mutations within human tumor datasets.	13	RNF43,BMP4,TSPAN8,PPP1R1B,SLC44A4,C9orf152,VWA2,AXIN2,SP5,NKD1,CFTR,LGR5,ODAM	34965943
Buffa	Hypoxia related signature	51	GPI,UTP11L,ENO1,P4HA1,PFKP,CA9,PGAM1,NP,HIG2,C20orf20,AK3L1,ALDOA,ADM,SEC61G,ACOT7,PSMA7,LDHA,HK2,NDRG1,TPI1,SLC2A1,MRPL15,SLC25A32,TUBB6,DDIT4,CDKN3,VEGFA,MRPS17,PGK1,BNIP3,CORO1C,ANKRD37,MAP7D1,MIF,MCTS1,MAD2L2,MRPL13,SHCBP1,GAPDH,SLC16A1,YKT6,RBM35A,KIF20A,TUBA1B,TUBA1C,CHCHD2,ANLN,PSRC1,KIF4A,CTSL2,LRRC42	20087356
Mitoscore	Hypoxia related signature	92	ATP5F1B,ATP5F1C,ATP5F1D,ATP5F1E,ATP5IF1,ATP5MC1,ATP5MC2,ATP5MC3,ATP5ME,ATP5MF,ATP5MG,ATP5PB,ATP5PD,ATP5PF,ATP5PO,COX11,COX15,COX17,COX4I1,COX5A,COX5B,COX6A1,COX6A2,COX6B1,COX6C,COX7A1,COX7A2,COX7A2L,COX7B,COX7C,COX8A,DMAC2L,MIR4691,MIR7113,NDUFA1,NDUFA10,NDUFA12,NDUFA2,NDUFA3,NDUFA4,NDUFA5,NDUFA6,NDUFA7,NDUFA8,NDUFA9,NDUFAB1,NDUFB1,NDUFB10,NDUFB2,NDUFB3,NDUFB4,NDUFB5,NDUFB6,NDUFB7,NDUFB8,NDUFB9,N…	https://github.com/spakowiczlab/tmesig
