# Supplementary material for: The Tumor Microbiome as a Predictor of Outcomes in Patients with Metastatic Melanoma Treated with Immune Checkpoint Inhibitors
Source: Cancer Res Commun. 2024 Aug 8;4(8):1978–90. doi: 10.1158/2767-9764.CRC-23-0170 (PMC11307144; doi:10.1158/2767-9764.CRC-23-0170)
Supplement: Table S2 — Modeling results for gene expression differences between responders and non-responders [file crc-23-0170_table_s2_suppst2.xlsx]

## Sheet: DEG_Matrix
Supplementary Table S2. Modeling results for gene expression differences between responders and non-responders.
ID	logFC	AveExpr	t	P.Value	adj.P.Val	B	Expression
CLEC12A	1.1568	1.46129	5.0392	3.46565e-06	0.0632483	3.85987	Up
GBP1P1	1.55218	1.7898	5.02497	3.66004e-06	0.0632483	3.81456	Up
CD96	1.50292	2.24724	5.01529	3.79839e-06	0.0632483	3.78374	Up
GCH1	0.890856	1.43646	4.87152	6.56672e-06	0.0820085	3.32908	Unchanged
CCL4	1.69918	4.31441	4.72147	1.15428e-05	0.0974003	2.86053	Up
IDO1	1.7894	2.05838	4.71788	1.16988e-05	0.0974003	2.84937	Up
CD274	1.31108	2.25313	4.62572	1.64756e-05	0.113239	2.56496	Unchanged
GZMH	1.21431	1.42511	4.58056	1.94637e-05	0.113239	2.42653	Unchanged
CALHM6	1.55732	2.27877	4.56776	2.04017e-05	0.113239	2.38743	Unchanged
MGAT4A	0.761028	2.43846	4.48311	2.78139e-05	0.1322	2.13007	Unchanged
ANKRD22	1.01603	1.37801	4.45799	3.0477e-05	0.1322	2.05415	Unchanged
AL110118.2	1.19171	2.09997	4.42324	3.45721e-05	0.1322	1.94948	Unchanged
CD8A	1.59113	2.70804	4.40526	3.68962e-05	0.1322	1.89547	Unchanged
IFNG	0.440935	0.332957	4.4041	3.70502e-05	0.1322	1.89202	Unchanged
AIM2	1.29382	1.82019	4.33157	4.81027e-05	0.157119	1.67535	Unchanged
TFEC	1.09184	1.85206	4.31896	5.03242e-05	0.157119	1.63789	Unchanged
SH2D1A	1.34498	1.80127	4.26124	6.18315e-05	0.172259	1.46706	Unchanged
GBP5	1.70698	3.44994	4.26015	6.20704e-05	0.172259	1.46387	Unchanged
TIGIT	0.668316	0.877426	4.17239	8.46561e-05	0.208512	1.20656	Unchanged
TLR8	0.742706	1.05342	4.15094	9.12811e-05	0.208512	1.14411	Unchanged
AC107918.4	-1.48526	1.85614	-4.14024	9.47708e-05	0.208512	1.11302	Unchanged
PRF1	1.0362	1.74103	4.13215	9.74935e-05	0.208512	1.08955	Unchanged
AC146944.2	1.04067	1.60118	4.12043	0.000101571	0.208512	1.0556	Unchanged
TRAT1	0.686638	0.654036	4.11699	0.000102797	0.208512	1.04566	Unchanged
GZMK	1.39445	1.93846	4.10141	0.000108541	0.208512	1.00063	Unchanged
GZMA	1.18413	2.02686	4.09255	0.000111947	0.208512	0.975033	Unchanged
PTPN22	1.13146	2.22873	4.08951	0.000113137	0.208512	0.96627	Unchanged
TRGC2	1.26533	2.0268	4.07245	0.00012005	0.208512	0.917158	Unchanged
CXCL9	1.66945	2.61979	4.07007	0.000121048	0.208512	0.910298	Unchanged
NBL1	-1.42077	4.21087	-4.02971	0.000139202	0.23179	0.794603	Unchanged
OTULINL	0.537299	0.900309	4.00213	0.00015309	0.242596	0.715895	Unchanged
CD2	1.39255	2.61263	3.99401	0.000157423	0.242596	0.692798	Unchanged
KLRC2	1.09364	1.3732	3.97863	0.000165961	0.242596	0.649101	Unchanged
LAG3	0.880996	1.15788	3.97858	0.00016599	0.242596	0.648955	Unchanged
CD8B	0.964901	1.14272	3.97167	0.000169974	0.242596	0.629338	Unchanged
CMC1	0.561944	2.37101	3.96015	0.000176809	0.242688	0.596726	Unchanged
SIRPG	1.23068	1.84185	3.95532	0.000179754	0.242688	0.583061	Unchanged
ST8SIA4	0.78244	1.52784	3.94459	0.000186466	0.245124	0.552745	Unchanged
CXCL13	1.58264	2.30053	3.9176	0.000204436	0.261856	0.47667	Unchanged
TRAV38-2DV8	0.855283	0.731999	3.90309	0.000214769	0.267563	0.435914	Unchanged
CTSW	0.886773	1.34294	3.89653	0.000219604	0.267563	0.417512	Unchanged
CST7	0.976852	1.71364	3.87994	0.000232298	0.27075	0.371075	Unchanged
KLRD1	1.00872	1.4493	3.87897	0.000233059	0.27075	0.36837	Unchanged
CENPK	0.864081	2.81166	3.84456	0.000261767	0.287159	0.272413	Unchanged
GZMB	1.30435	2.70095	3.844	0.000262263	0.287159	0.27085	Unchanged
IL2RG	1.25818	2.59112	3.84016	0.000265668	0.287159	0.260197	Unchanged
TNFSF13B	1.22699	2.9764	3.83516	0.000270178	0.287159	0.246295	Unchanged
FCRL3	0.917645	0.88937	3.79496	0.000309161	0.321746	0.135031	Unchanged
SLC8A1	0.915489	2.16189	3.77857	0.000326552	0.325087	0.0898703	Unchanged
PELI3	-0.571475	1.11682	-3.77793	0.000327244	0.325087	0.0881254	Unchanged
ODF2L	0.782825	3.82443	3.7737	0.000331894	0.325087	0.0764828	Unchanged
TRGV10	0.837864	0.977576	3.75797	0.000349728	0.331537	0.0333085	Unchanged
CCL8	0.867633	1.70435	3.74361	0.000366811	0.331537	-0.00602297	Unchanged
HLA-DRA	1.26377	7.34093	3.7389	0.000372589	0.331537	-0.0189089	Unchanged
PLAAT4	1.37711	3.71275	3.73633	0.000375781	0.331537	-0.025943	Unchanged
CD3D	1.6861	4.34993	3.73624	0.000375894	0.331537	-0.02619	Unchanged
CD3G	1.3065	2.52458	3.73431	0.0003783	0.331537	-0.031452	Unchanged
TBC1D16	-0.956274	3.02453	-3.70339	0.000419002	0.360876	-0.11568	Unchanged
TAP1	1.03733	5.83355	3.69217	0.00043478	0.368119	-0.146139	Unchanged
SMC2	0.612102	2.78469	3.68119	0.000450772	0.372574	-0.175895	Unchanged
IL21R	0.42485	0.522885	3.67838	0.000454959	0.372574	-0.18351	Unchanged
XCL1	0.525634	0.533931	3.66286	0.000478722	0.380792	-0.22544	Unchanged
GPR65	0.426356	0.675619	3.66189	0.00048024	0.380792	-0.228048	Unchanged
CCL4L2	1.17563	2.8772	3.64378	0.000509548	0.389166	-0.276819	Unchanged
ZNF702P	0.989266	2.10681	3.64331	0.00051034	0.389166	-0.278096	Unchanged
NKG7	0.805924	1.10114	3.63987	0.000516107	0.389166	-0.287346	Unchanged
IL15	0.568563	0.830284	3.63273	0.00052827	0.389166	-0.306518	Unchanged
TRAV30	0.169323	0.121257	3.63124	0.000530835	0.389166	-0.310504	Unchanged
TMEM156	0.864211	1.07151	3.62739	0.000537544	0.389166	-0.32084	Unchanged
IFIT5	0.536435	2.17267	3.60738	0.000573694	0.409405	-0.374389	Unchanged
CXCL10	1.55907	3.16456	3.59575	0.000595762	0.419165	-0.405433	Unchanged
SLAMF6	0.849869	1.16949	3.59011	0.000606765	0.420977	-0.420482	Unchanged
TRAV12-3	0.937208	1.19108	3.57656	0.000633954	0.433194	-0.456523	Unchanged
CLEC2D	0.825854	2.66165	3.57279	0.000641718	0.433194	-0.466529	Unchanged
IFITM1	1.17219	5.17162	3.54704	0.000697266	0.459149	-0.534752	Unchanged
GCNT1	0.421948	0.713872	3.54271	0.000707049	0.459149	-0.546199	Unchanged
UBD	1.97819	4.18273	3.54239	0.000707764	0.459149	-0.54703	Unchanged
ARHGAP15	0.99497	2.57998	3.5361	0.000722223	0.459149	-0.563642	Unchanged
SDF2L1	-0.646217	2.73704	-3.53442	0.000726123	0.459149	-0.568065	Unchanged
CCL5	1.18701	2.80676	3.5299	0.000736732	0.460034	-0.579978	Unchanged
TRAV8-2	0.791285	0.95214	3.51273	0.000778392	0.475208	-0.625144	Unchanged
LINC01934	0.0620859	0.0442789	3.50845	0.000789109	0.475208	-0.636369	Unchanged
CD80	0.666013	1.05553	3.5032	0.000802443	0.475208	-0.650124	Unchanged
GBP4	1.54458	3.85051	3.50281	0.000803443	0.475208	-0.651146	Unchanged
MAP4K1	1.0323	2.33413	3.50081	0.000808598	0.475208	-0.656395	Unchanged
GIMAP2	0.820527	2.01957	3.48665	0.000845942	0.478535	-0.693445	Unchanged
CD226	0.756212	1.61969	3.48417	0.000852656	0.478535	-0.699931	Unchanged
TRGV2	0.818795	0.927215	3.48325	0.000855152	0.478535	-0.702329	Unchanged
APOL4	1.0796	2.60952	3.48087	0.000861652	0.478535	-0.708542	Unchanged
TRAV1-2	0.691274	0.888171	3.48069	0.000862156	0.478535	-0.709021	Unchanged
AC068775.1	0.761983	0.948021	3.47382	0.000881178	0.479525	-0.726923	Unchanged
CD86	0.882825	2.67289	3.47312	0.000883139	0.479525	-0.728746	Unchanged
MS4A4A	0.738736	2.41101	3.46018	0.000920184	0.494268	-0.762445	Unchanged
GPR171	0.889029	1.25897	3.45129	0.000946462	0.502974	-0.785531	Unchanged
ITPKB	-0.895221	2.66847	-3.44242	0.000973384	0.50965	-0.808522	Unchanged
FCGR1A	1.17152	4.70687	3.44046	0.000979429	0.50965	-0.813596	Unchanged
HLA-DOA	0.917639	1.71112	3.43345	0.00100136	0.513678	-0.83174	Unchanged
CXCL11	1.17349	1.90347	3.43144	0.00100774	0.513678	-0.836945	Unchanged
CBARP	-0.35107	0.496998	-3.42647	0.00102365	0.513725	-0.849785	Unchanged
THEMIS	0.653951	0.84495	3.42359	0.00103298	0.513725	-0.857217	Unchanged
RFK	0.591465	3.12617	3.41624	0.00105717	0.513725	-0.876182	Unchanged
XCL2	0.695792	0.854169	3.41525	0.00106046	0.513725	-0.878723	Unchanged
CCR5	0.750773	1.19604	3.40913	0.00108106	0.513725	-0.894478	Unchanged
SKAP1	0.834434	1.42098	3.40799	0.00108494	0.513725	-0.897413	Unchanged
KLRC1	0.613687	0.789888	3.40621	0.00109102	0.513725	-0.901995	Unchanged
TRAV17	0.417015	0.381991	3.401	0.00110901	0.513725	-0.915385	Unchanged
APOL1	1.05064	3.10333	3.40017	0.0011119	0.513725	-0.917517	Unchanged
IGHV2-26	1.5034	1.44409	3.39597	0.00112664	0.513725	-0.928294	Unchanged
DDX60	0.832406	3.49085	3.39481	0.00113077	0.513725	-0.931295	Unchanged
MIS12	0.59377	2.23272	3.39468	0.00113123	0.513725	-0.931629	Unchanged
AC073264.3	0.936975	1.10079	3.38621	0.00116161	0.522768	-0.953322	Unchanged
AC134669.1	0.924444	2.75115	3.37984	0.001185	0.525009	-0.969637	Unchanged
TRAV21	0.760214	0.835124	3.37914	0.00118761	0.525009	-0.971436	Unchanged
HLA-DMB	0.925786	3.26663	3.36434	0.00124375	0.528201	-1.00923	Unchanged
CD3E	1.25989	3.00187	3.36404	0.00124492	0.528201	-1.00999	Unchanged
USE1	-0.507491	2.90293	-3.36377	0.00124597	0.528201	-1.01068	Unchanged
APOL3	1.08854	2.98225	3.36335	0.00124762	0.528201	-1.01177	Unchanged
KIR2DL4	0.291636	0.323222	3.36333	0.0012477	0.528201	-1.01182	Unchanged
TRAV19	0.767694	0.673168	3.3588	0.00126543	0.52829	-1.02336	Unchanged
PTPRO	0.761438	1.81102	3.35788	0.00126906	0.52829	-1.0257	Unchanged
SAMSN1	0.914455	2.68743	3.34906	0.00130436	0.538057	-1.04814	Unchanged
LMF2	-0.697503	2.76899	-3.34668	0.00131407	0.538057	-1.0542	Unchanged
2023-03-01	0.737852	1.71406	3.34228	0.00133214	0.539219	-1.06537	Unchanged
JAK2	0.681747	2.3104	3.33868	0.00134714	0.539219	-1.07452	Unchanged
CYBB	1.07823	4.25677	3.33731	0.00135286	0.539219	-1.07799	Unchanged
AC007991.4	0.366608	0.265096	3.33428	0.00136565	0.539219	-1.08568	Unchanged
PTPRC	1.33545	5.3112	3.33169	0.00137666	0.539219	-1.09224	Unchanged
NIPSNAP3A	0.510792	3.33823	3.33051	0.00138167	0.539219	-1.09521	Unchanged
ITK	1.15796	2.50998	3.32126	0.00142183	0.548864	-1.11862	Unchanged
CD48	1.14104	2.99938	3.31914	0.00143118	0.548864	-1.12398	Unchanged
PHLDB3	-0.62233	1.68411	-3.3173	0.00143935	0.548864	-1.12863	Unchanged
FASLG	0.525129	0.601567	3.30121	0.00151266	0.562407	-1.16921	Unchanged
SPATC1L	-0.398728	0.652129	-3.30069	0.00151509	0.562407	-1.17051	Unchanged
ICOS	0.593048	0.841053	3.29495	0.00154213	0.562407	-1.18496	Unchanged
SCIMP	0.762784	1.72936	3.29358	0.00154865	0.562407	-1.1884	Unchanged
MS4A6A	1.00152	5.64186	3.29228	0.00155484	0.562407	-1.19166	Unchanged
HLA-DPA1	0.961173	7.23346	3.28865	0.00157233	0.562407	-1.20079	Unchanged
E2F5	0.826846	2.65555	3.28856	0.00157273	0.562407	-1.201	Unchanged
SLFN11	1.05207	3.28884	3.28317	0.00159902	0.562407	-1.21453	Unchanged
TRBV6-5	0.943047	1.17357	3.28231	0.00160322	0.562407	-1.21667	Unchanged
GPR174	0.692686	0.909281	3.2815	0.00160724	0.562407	-1.21871	Unchanged
CXCR6	0.736805	1.41905	3.28144	0.00160753	0.562407	-1.21886	Unchanged
PYHIN1	1.05643	1.73945	3.28095	0.00160997	0.562407	-1.2201	Unchanged
MAEA	-0.489869	3.47333	-3.2762	0.00163359	0.562493	-1.23199	Unchanged
GBP1	1.53086	6.71152	3.27076	0.0016611	0.562493	-1.24561	Unchanged
FAM25C	-1.35864	0.791539	-3.26878	0.00167122	0.562493	-1.25057	Unchanged
TMEM155	0.216324	0.142186	3.26846	0.00167284	0.562493	-1.25136	Unchanged
CRTAM	0.48311	0.61716	3.26245	0.00170393	0.562493	-1.26638	Unchanged
C9orf72	0.547684	2.37906	3.26226	0.00170493	0.562493	-1.26686	Unchanged
SLAMF8	0.861734	2.28355	3.26163	0.00170822	0.562493	-1.26843	Unchanged
DNAJC5B	0.900848	1.30854	3.25503	0.00174304	0.562493	-1.28489	Unchanged
CASKIN2	-0.442281	1.27657	-3.25491	0.00174365	0.562493	-1.28518	Unchanged
KCNMA1	1.06602	3.41527	3.24928	0.00177393	0.562493	-1.29921	Unchanged
CLEC4A	0.538314	1.06161	3.24856	0.0017778	0.562493	-1.30099	Unchanged
CBX4	-0.793626	3.93624	-3.24834	0.00177902	0.562493	-1.30155	Unchanged
GBP2	1.30113	5.69085	3.24602	0.00179163	0.562493	-1.30731	Unchanged
RNASE2	0.893742	1.44233	3.24554	0.00179428	0.562493	-1.30851	Unchanged
AIF1	0.919378	4.0177	3.24378	0.00180395	0.562493	-1.3129	Unchanged
AC008740.1	-0.266498	0.241582	-3.24368	0.00180448	0.562493	-1.31313	Unchanged
LST1	1.03819	3.96375	3.24335	0.00180632	0.562493	-1.31397	Unchanged
MSR1	0.856815	4.1369	3.24216	0.0018129	0.562493	-1.31693	Unchanged
RASGRP1	0.85685	1.93934	3.23931	0.00182868	0.563887	-1.32399	Unchanged
DTHD1	0.652949	0.634366	3.236	0.00184722	0.564788	-1.33222	Unchanged
TRAV36DV7	0.532732	0.432912	3.23015	0.0018804	0.564788	-1.34672	Unchanged
GK-AS1	0.258693	0.271113	3.22787	0.00189352	0.564788	-1.35239	Unchanged
PRKCQ	0.589608	0.889258	3.22621	0.0019031	0.564788	-1.3565	Unchanged
SAMD3	0.689356	0.971929	3.22529	0.00190841	0.564788	-1.35877	Unchanged
TNFSF10	0.971173	2.82435	3.22507	0.00190968	0.564788	-1.35931	Unchanged
AOAH	0.939985	2.73229	3.22425	0.00191444	0.564788	-1.36134	Unchanged
TRIM69	0.562167	0.916756	3.22205	0.00192731	0.564788	-1.3668	Unchanged
KAZN	-0.736686	2.12341	-3.22068	0.00193535	0.564788	-1.37019	Unchanged
RAB40C	-0.50738	1.50193	-3.2191	0.00194466	0.564788	-1.3741	Unchanged
ACTR6	0.477199	2.86281	3.21179	0.00198825	0.569383	-1.39216	Unchanged
DGCR6L	-0.475123	2.46642	-3.20831	0.00200931	0.569383	-1.40074	Unchanged
SIGLEC10	1.00377	2.32823	3.20678	0.00201867	0.569383	-1.40452	Unchanged
VCAM1	0.896619	2.53645	3.205	0.00202958	0.569383	-1.40891	Unchanged
AL359885.1	0.0087728	0.00481886	3.20199	0.00204813	0.569383	-1.41632	Unchanged
XAF1	1.03335	2.85774	3.20197	0.00204829	0.569383	-1.41638	Unchanged
P2RY10	0.896575	1.37738	3.20185	0.00204903	0.569383	-1.41668	Unchanged
SRGN	0.979796	5.18882	3.20142	0.00205166	0.569383	-1.41772	Unchanged
SLC7A8	-1.05718	3.48314	-3.19466	0.00209405	0.573975	-1.43437	Unchanged
TIFA	0.455475	1.28207	3.19434	0.00209605	0.573975	-1.43515	Unchanged
CXCR2P1	0.567414	0.711138	3.19315	0.00210365	0.573975	-1.43809	Unchanged
PDCD1LG2	0.584465	0.938364	3.19149	0.00211417	0.573975	-1.44215	Unchanged
ATP5F1D	-0.640058	3.7639	-3.18383	0.00216363	0.581494	-1.46097	Unchanged
ITGAE	0.597574	2.22795	3.1836	0.00216515	0.581494	-1.46154	Unchanged
STAT1	1.05143	7.25762	3.1763	0.00221332	0.588047	-1.47944	Unchanged
KLRC3	0.7416	1.23252	3.17242	0.0022393	0.588047	-1.48894	Unchanged
ARAP3	-0.623553	1.51749	-3.17207	0.00224164	0.588047	-1.48979	Unchanged
IFIT3	0.77365	2.84891	3.17166	0.00224444	0.588047	-1.4908	Unchanged
TRAV16	0.46942	0.436832	3.17063	0.00225138	0.588047	-1.49331	Unchanged
HSD17B14	-0.623708	1.93023	-3.16584	0.00228406	0.588047	-1.50503	Unchanged
PMM1	-0.551013	3.05584	-3.16289	0.00230436	0.588047	-1.51223	Unchanged
AC005329.1	-0.00729466	0.0040239	-3.16207	0.00231006	0.588047	-1.51424	Unchanged
GALK1	-0.469578	2.58212	-3.16169	0.00231267	0.588047	-1.51516	Unchanged
EEPD1	-0.806149	2.17953	-3.16023	0.00232289	0.588047	-1.51874	Unchanged
FCGR1CP	1.06574	2.46145	3.15912	0.00233063	0.588047	-1.52144	Unchanged
ZNRF2P2	-0.223901	0.310249	-3.15877	0.00233305	0.588047	-1.52229	Unchanged
EPSTI1	1.06735	3.48488	3.15544	0.00235651	0.588047	-1.53042	Unchanged
TCAIM	0.640315	2.90095	3.15326	0.00237195	0.588047	-1.53573	Unchanged
MCOLN1	-0.75828	4.04739	-3.15264	0.00237635	0.588047	-1.53724	Unchanged
ECM1	-1.17895	4.75657	-3.15242	0.0023779	0.588047	-1.53777	Unchanged
WIPI1	-0.809068	5.12092	-3.14169	0.00245556	0.604261	-1.56388	Unchanged
ZNF816-ZNF321P	0.685057	1.26044	3.13824	0.00248104	0.607539	-1.57227	Unchanged
PPP6R1	-0.77066	4.2355	-3.1348	0.00250667	0.607928	-1.58062	Unchanged
WIZ	-0.546538	1.80201	-3.13476	0.00250697	0.607928	-1.58072	Unchanged
SLFN13	0.782063	1.80587	3.13107	0.00253469	0.610074	-1.58965	Unchanged
SMIM1	-0.339837	0.449776	-3.13034	0.00254024	0.610074	-1.59143	Unchanged
TBX21	0.23503	0.286612	3.11489	0.00265989	0.630643	-1.6288	Unchanged
TLR7	0.450975	0.81657	3.11485	0.00266022	0.630643	-1.6289	Unchanged
RPL26P19	0.803924	4.84508	3.1104	0.00269564	0.630643	-1.63964	Unchanged
NDUFS7	-0.583704	4.21198	-3.10921	0.00270525	0.630643	-1.64253	Unchanged
PSMB9	0.929006	3.817	3.10916	0.0027056	0.630643	-1.64263	Unchanged
ZNF442	0.768205	1.92298	3.10822	0.00271324	0.630643	-1.64492	Unchanged
LRRC19	0.409408	0.524308	3.10809	0.00271426	0.630643	-1.64523	Unchanged
SAMD9L	0.940385	2.84645	3.10292	0.00275624	0.636462	-1.65768	Unchanged
SIGLEC14	0.80157	1.95673	3.10068	0.00277465	0.636462	-1.66308	Unchanged
RMI1	0.444503	1.64013	3.09702	0.00280494	0.636462	-1.67189	Unchanged
MLLT3	0.712411	2.7339	3.0963	0.00281091	0.636462	-1.67362	Unchanged
KLRC4	0.763662	0.963984	3.09516	0.00282042	0.636462	-1.67636	Unchanged
IL32	1.20919	4.78	3.09368	0.00283282	0.636462	-1.67992	Unchanged
BCAS4	0.671633	2.83253	3.0921	0.0028461	0.636462	-1.68371	Unchanged
KLRC4-KLRK1	0.90947	1.88021	3.09098	0.00285554	0.636462	-1.6864	Unchanged
ITGB3BP	0.575475	2.99852	3.09051	0.00285952	0.636462	-1.68753	Unchanged
TRBC2	1.15835	3.08919	3.08948	0.00286828	0.636462	-1.69001	Unchanged
NMI	0.670758	3.8677	3.08816	0.00287946	0.636462	-1.69316	Unchanged
CD72	0.786809	1.8971	3.07959	0.00295341	0.649932	-1.71372	Unchanged
TLR4	0.799982	2.61366	3.07446	0.00299844	0.656947	-1.72599	Unchanged
BTN3A1	0.743038	4.48923	3.06654	0.00306934	0.666279	-1.74493	Unchanged
WDR24	-0.346016	1.1338	-3.06629	0.00307162	0.666279	-1.74554	Unchanged
FCGR1B	1.09086	3.37614	3.0642	0.00309055	0.666279	-1.75051	Unchanged
TNFSF13	0.629727	2.80668	3.06019	0.00312723	0.666279	-1.76007	Unchanged
TRAV9-2	0.613524	0.912667	3.0601	0.00312809	0.666279	-1.7603	Unchanged
AC100786.1	-0.0335314	0.0289219	-3.05988	0.00313014	0.666279	-1.76083	Unchanged
TASOR	0.504028	3.99355	3.05942	0.0031344	0.666279	-1.76193	Unchanged
GNPTG	-0.674109	5.53372	-3.05599	0.00316615	0.667391	-1.77009	Unchanged
THAP7	-0.441301	2.1858	-3.0543	0.0031819	0.667391	-1.77411	Unchanged
ESS2	-0.375541	1.5271	-3.05312	0.00319298	0.667391	-1.77693	Unchanged
CD300LF	0.763737	1.46641	3.05311	0.00319307	0.667391	-1.77695	Unchanged
NME2	-0.58315	7.66422	-3.05126	0.00321046	0.668229	-1.78135	Unchanged
TRBV7-9	0.689528	0.852467	3.04887	0.00323307	0.670144	-1.78703	Unchanged
HLA-DMA	0.867091	4.77893	3.04739	0.00324718	0.670288	-1.79056	Unchanged
DPYD	0.896258	3.28736	3.04539	0.00326624	0.671089	-1.7953	Unchanged
SFMBT2	0.798105	2.47004	3.04415	0.00327815	0.671089	-1.79825	Unchanged
IFI44L	1.18591	3.41504	3.04154	0.00330338	0.671089	-1.80446	Unchanged
AL603910.1	0.282987	0.335371	3.04056	0.00331288	0.671089	-1.80678	Unchanged
EVI2A	0.7563	1.96697	3.03792	0.0033386	0.671089	-1.81304	Unchanged
GNGT2	0.508279	0.945535	3.03358	0.00338132	0.671089	-1.82333	Unchanged
VAT1	-0.688689	6.10569	-3.03344	0.00338266	0.671089	-1.82365	Unchanged
SORBS3	-0.770948	4.08134	-3.02811	0.00343576	0.671089	-1.83626	Unchanged
RASSF4	0.751943	2.51058	3.02655	0.00345148	0.671089	-1.83995	Unchanged
OR2I1P	0.187828	0.153121	3.02598	0.00345724	0.671089	-1.8413	Unchanged
CLEC11A	-0.963816	1.93451	-3.02518	0.00346537	0.671089	-1.8432	Unchanged
PRXL2B	-0.494448	1.38248	-3.02474	0.00346985	0.671089	-1.84425	Unchanged
IL4I1	0.716173	1.60975	3.02301	0.00348743	0.671089	-1.84833	Unchanged
PARP14	0.899218	4.31571	3.01939	0.00352441	0.671089	-1.85687	Unchanged
BTLA	0.536283	0.702001	3.01704	0.0035487	0.671089	-1.86242	Unchanged
GFI1	0.527763	0.727428	3.01255	0.00359546	0.671089	-1.87301	Unchanged
KLHL21	-0.599255	1.8248	-3.01081	0.00361372	0.671089	-1.87711	Unchanged
PPARGC1A	-1.56961	3.11377	-3.00728	0.00365112	0.671089	-1.88543	Unchanged
PTPRU	-0.837798	1.62367	-3.00561	0.00366888	0.671089	-1.88936	Unchanged
CENPE	0.744659	2.39928	3.00329	0.00369368	0.671089	-1.8948	Unchanged
IL10	0.629005	1.47012	2.99927	0.00373712	0.671089	-1.90425	Unchanged
ADRM1	-0.644483	4.37375	-2.99924	0.0037374	0.671089	-1.90432	Unchanged
FGFR3	-0.62315	0.661796	-2.99713	0.00376046	0.671089	-1.90929	Unchanged
C1QB	1.03208	6.38429	2.99617	0.00377096	0.671089	-1.91154	Unchanged
TOB1	-0.708482	3.85625	-2.99389	0.00379604	0.671089	-1.9169	Unchanged
KBTBD8	0.615008	1.14535	2.99065	0.00383188	0.671089	-1.92449	Unchanged
AC006059.1	0.194423	0.298059	2.98934	0.00384638	0.671089	-1.92754	Unchanged
VBP1	0.5035	3.67963	2.98829	0.00385814	0.671089	-1.93001	Unchanged
RUSC1	-0.553041	1.84808	-2.9872	0.00387035	0.671089	-1.93256	Unchanged
MARCO	0.938244	1.61917	2.98608	0.00388298	0.671089	-1.93519	Unchanged
RNF149	0.441886	3.92976	2.98591	0.00388484	0.671089	-1.93558	Unchanged
SYDE1	-0.497809	1.59194	-2.98544	0.0038902	0.671089	-1.93669	Unchanged
GJA3	-0.336149	0.42308	-2.98305	0.00391716	0.671089	-1.94227	Unchanged
C1orf162	0.941272	3.09192	2.97961	0.00395644	0.671089	-1.95033	Unchanged
TRBV5-4	0.367768	0.366123	2.97522	0.00400695	0.671089	-1.96058	Unchanged
WDR83	-0.313633	1.27179	-2.97445	0.00401592	0.671089	-1.96238	Unchanged
ZNF268	0.53259	2.86657	2.97368	0.0040248	0.671089	-1.96417	Unchanged
CLEC4E	0.606321	1.00584	2.9693	0.0040761	0.671089	-1.97439	Unchanged
AC015712.7	0.054644	0.0344841	2.96893	0.00408052	0.671089	-1.97527	Unchanged
CD247	0.894106	1.86508	2.96872	0.004083	0.671089	-1.97576	Unchanged
PIM3	-0.571765	1.69758	-2.96267	0.00415479	0.671089	-1.98983	Unchanged
CLEC6A	0.196867	0.133594	2.95937	0.00419454	0.671089	-1.99751	Unchanged
EEF1A2	-1.09579	1.2516	-2.95734	0.00421911	0.671089	-2.00223	Unchanged
CXorf38	0.281146	1.00908	2.95634	0.00423132	0.671089	-2.00456	Unchanged
IGHV1OR15-1	1.08148	1.8177	2.95493	0.0042486	0.671089	-2.00785	Unchanged
AC135068.8	1.08148	1.8177	2.95493	0.0042486	0.671089	-2.00785	Unchanged
TRIM22	0.921478	3.43738	2.95324	0.00426932	0.671089	-2.01177	Unchanged
TIMP2	-0.793201	4.27711	-2.95248	0.00427859	0.671089	-2.01352	Unchanged
SIGLEC11	0.322343	0.33134	2.95079	0.00429942	0.671089	-2.01744	Unchanged
C1QTNF5	-0.846512	2.24262	-2.94952	0.00431524	0.671089	-2.0204	Unchanged
CD69	0.727088	1.5387	2.94919	0.00431935	0.671089	-2.02117	Unchanged
PIK3CG	0.658396	1.70623	2.94857	0.00432703	0.671089	-2.0226	Unchanged
GVINP1	0.552191	0.882844	2.94851	0.00432771	0.671089	-2.02273	Unchanged
TSPAN33	0.599584	1.27514	2.94705	0.00434599	0.671089	-2.02613	Unchanged
CD244	0.527552	0.879989	2.94633	0.00435501	0.671089	-2.0278	Unchanged
AC018645.3	0.564651	1.63985	2.94563	0.00436376	0.671089	-2.02942	Unchanged
TRGC1	0.497049	0.680119	2.9435	0.00439049	0.671089	-2.03434	Unchanged
TNFRSF9	0.469115	0.768828	2.94242	0.00440419	0.671089	-2.03686	Unchanged
SIGLEC8	0.801793	1.32981	2.94227	0.00440605	0.671089	-2.0372	Unchanged
IKZF3	0.798023	1.51317	2.9413	0.00441836	0.671089	-2.03945	Unchanged
TMX3	0.591423	4.29322	2.94039	0.00442984	0.671089	-2.04154	Unchanged
CCDC85B	-0.425422	1.00531	-2.93813	0.00445866	0.671089	-2.04677	Unchanged
MS4A7	0.770008	3.41002	2.93677	0.00447613	0.671089	-2.04992	Unchanged
AL121871.1	0.67595	2.18933	2.93623	0.00448305	0.671089	-2.05117	Unchanged
FCGR3A	0.98117	5.44257	2.93575	0.00448921	0.671089	-2.05227	Unchanged
BATF2	0.566195	1.17122	2.93503	0.00449851	0.671089	-2.05394	Unchanged
FCGR2B	1.06945	3.26753	2.93456	0.00450457	0.671089	-2.05503	Unchanged
ADPRM	0.524571	2.26238	2.93237	0.00453303	0.671089	-2.0601	Unchanged
RNASE6	0.724609	2.41437	2.9276	0.00459529	0.671089	-2.0711	Unchanged
HOXA7	-0.826772	1.0873	-2.92724	0.00460003	0.671089	-2.07193	Unchanged
TRBV28	0.608662	0.747417	2.92565	0.00462102	0.671089	-2.0756	Unchanged
THAP2	0.409658	1.01487	2.92467	0.00463394	0.671089	-2.07785	Unchanged
RTP4	0.526883	1.68952	2.92363	0.00464784	0.671089	-2.08026	Unchanged
DYNLT1	0.609528	4.32233	2.9232	0.00465353	0.671089	-2.08125	Unchanged
AC025164.2	0.0158616	0.00871271	2.91998	0.00469655	0.671089	-2.08866	Unchanged
TRBV6-2	0.6463	0.758109	2.91902	0.00470945	0.671089	-2.09087	Unchanged
TRAV12-1	0.689923	0.780889	2.91902	0.00470948	0.671089	-2.09087	Unchanged
ADAM28	0.836981	2.16467	2.9179	0.00472461	0.671089	-2.09346	Unchanged
ZBTB7B	-0.515894	1.80123	-2.91453	0.0047703	0.671089	-2.10121	Unchanged
HDHD5	-0.438151	2.19954	-2.91114	0.00481665	0.671089	-2.109	Unchanged
TRBV6-1	0.625172	0.752436	2.90626	0.00488406	0.671089	-2.12019	Unchanged
RTN4R	-0.693898	1.37463	-2.90543	0.00489561	0.671089	-2.12209	Unchanged
AC022966.1	-0.870179	4.83788	-2.89961	0.0049774	0.671089	-2.13543	Unchanged
TARID	0.134792	0.115915	2.89931	0.00498172	0.671089	-2.13613	Unchanged
CMTM6	0.474918	3.28229	2.89802	0.00499996	0.671089	-2.13907	Unchanged
EHD2	-0.992676	3.22356	-2.89639	0.00502325	0.671089	-2.14281	Unchanged
AC015911.10	0.50518	0.810162	2.89618	0.00502622	0.671089	-2.14329	Unchanged
SNORA72	0.39851	0.270053	2.89505	0.00504236	0.671089	-2.14587	Unchanged
FLVCR2	0.709704	2.73482	2.89214	0.00508425	0.671089	-2.15252	Unchanged
RPS24P8	0.625424	2.55689	2.89064	0.00510601	0.671089	-2.15596	Unchanged
HACD4	0.300911	0.664444	2.88843	0.00513816	0.671089	-2.16101	Unchanged
EAF2	0.531454	1.4841	2.88504	0.00518772	0.671089	-2.16873	Unchanged
IGHV1-18	2.28122	5.37456	2.88214	0.00523051	0.671089	-2.17534	Unchanged
PAGE5	1.94292	1.82498	2.8821	0.00523122	0.671089	-2.17545	Unchanged
LMNA	-0.815337	8.31333	-2.88167	0.00523748	0.671089	-2.17641	Unchanged
CCDC66	0.703163	3.67252	2.88057	0.00525391	0.671089	-2.17893	Unchanged
ANKRD9	-0.246398	0.414282	-2.88007	0.00526132	0.671089	-2.18006	Unchanged
RFNG	-0.461925	1.98002	-2.8755	0.00532994	0.671089	-2.19048	Unchanged
GREB1	-0.878992	2.30645	-2.8726	0.00537381	0.671089	-2.19707	Unchanged
CCDC141	0.77613	1.28779	2.87047	0.00540619	0.671089	-2.2019	Unchanged
MMP2-AS1	0.0348586	0.0247499	2.86874	0.00543271	0.671089	-2.20583	Unchanged
AL137060.9	0.724192	0.673138	2.86588	0.00547682	0.671089	-2.21233	Unchanged
COA5	0.518798	3.7115	2.86202	0.00553678	0.671089	-2.22108	Unchanged
TRAV29DV5	0.255272	0.2284	2.86163	0.00554294	0.671089	-2.22198	Unchanged
KLRK1	0.997259	1.7648	2.86099	0.00555298	0.671089	-2.22343	Unchanged
TBX2	-0.683685	1.98173	-2.86072	0.00555719	0.671089	-2.22404	Unchanged
RETREG2	-0.555537	4.39951	-2.85812	0.00559811	0.671089	-2.22993	Unchanged
ZNF524	-0.211903	0.623765	-2.85771	0.00560453	0.671089	-2.23086	Unchanged
PARP9	0.737116	4.16038	2.85709	0.00561434	0.671089	-2.23226	Unchanged
TRAV12-2	0.993695	1.67658	2.85274	0.00568364	0.671089	-2.24212	Unchanged
TRAV13-1	0.728843	1.06508	2.85118	0.00570852	0.671089	-2.24562	Unchanged
ZNF32	0.397322	2.18895	2.84761	0.00576624	0.671089	-2.2537	Unchanged
ARHGAP18	0.649946	3.91761	2.84729	0.00577134	0.671089	-2.25441	Unchanged
AC026412.2	0.411203	1.59582	2.84604	0.00579167	0.671089	-2.25724	Unchanged
FURIN	-0.655137	3.27753	-2.8435	0.00583325	0.671089	-2.26298	Unchanged
KRTAP19-1	-1.68896	1.94085	-2.84013	0.00588877	0.671089	-2.27058	Unchanged
LYZ	1.2232	7.19235	2.83912	0.00590538	0.671089	-2.27285	Unchanged
PSMB8	0.729398	5.22056	2.83527	0.0059696	0.671089	-2.28153	Unchanged
BTN3A3	0.824142	5.17093	2.83105	0.00604073	0.671089	-2.29103	Unchanged
GMFG	0.881172	3.9469	2.83022	0.00605468	0.671089	-2.29288	Unchanged
PLEKHS1	0.53621	0.512725	2.8297	0.00606346	0.671089	-2.29404	Unchanged
DCAKD	-0.483506	2.2667	-2.82676	0.00611365	0.671089	-2.30066	Unchanged
GLMN	0.481279	2.55068	2.82553	0.00613474	0.671089	-2.30342	Unchanged
TRIM47	-0.531608	2.07205	-2.8248	0.00614736	0.671089	-2.30507	Unchanged
AC139530.2	-0.201788	0.312602	-2.82429	0.00615605	0.671089	-2.3062	Unchanged
AC004771.3	-0.0172616	0.0110817	-2.82352	0.00616929	0.671089	-2.30792	Unchanged
PSME2	0.548542	5.9876	2.82304	0.00617771	0.671089	-2.30902	Unchanged
AL645939.1	0.183993	0.269414	2.82303	0.00617776	0.671089	-2.30903	Unchanged
SLC38A1	0.882813	2.63604	2.82175	0.00619995	0.671089	-2.3119	Unchanged
ADAMDEC1	0.966038	1.73043	2.81948	0.00623942	0.671089	-2.31699	Unchanged
VNN2	0.65635	1.38252	2.81919	0.00624458	0.671089	-2.31765	Unchanged
SEPTIN5	-0.970496	3.04726	-2.81847	0.00625715	0.671089	-2.31927	Unchanged
PHF11	0.550485	3.08474	2.81822	0.0062615	0.671089	-2.31982	Unchanged
ZRANB3	0.517546	2.02186	2.8182	0.00626187	0.671089	-2.31987	Unchanged
TOMM20P2	0.510469	0.665481	2.81679	0.00628657	0.671089	-2.32303	Unchanged
C9orf64	0.47177	2.49303	2.8116	0.00637835	0.671089	-2.33465	Unchanged
IPCEF1	0.695829	0.986935	2.80941	0.00641743	0.671089	-2.33954	Unchanged
TMEM161A	-0.476464	2.12541	-2.80755	0.00645064	0.671089	-2.34368	Unchanged
FTH1P22	0.0785443	0.0696457	2.80687	0.00646301	0.671089	-2.34522	Unchanged
TRAC	0.975299	2.67572	2.80646	0.00647028	0.671089	-2.34612	Unchanged
TTYH2	-0.831071	3.47212	-2.8062	0.0064751	0.671089	-2.34671	Unchanged
TRBV11-2	0.518478	0.532679	2.80613	0.00647637	0.671089	-2.34687	Unchanged
XYLT1	-0.771013	1.62794	-2.80594	0.00647982	0.671089	-2.3473	Unchanged
TRBV2	0.49756	0.538374	2.80577	0.00648284	0.671089	-2.34767	Unchanged
DDX49	-0.576927	3.89989	-2.80546	0.00648843	0.671089	-2.34836	Unchanged
SMCHD1	0.617881	4.93214	2.80497	0.00649719	0.671089	-2.34944	Unchanged
AP2A1	-0.550119	3.6918	-2.80278	0.00653697	0.671089	-2.35433	Unchanged
AURKAIP1	-0.57866	3.73426	-2.80269	0.00653861	0.671089	-2.35453	Unchanged
GP1BB	-0.505371	0.579407	-2.8022	0.00654767	0.671089	-2.35564	Unchanged
GIT1	-0.689494	4.02439	-2.80139	0.00656242	0.671089	-2.35745	Unchanged
CD7	0.481088	0.75203	2.79806	0.00662341	0.671089	-2.36486	Unchanged
PDCD5P1	0.460613	1.24005	2.7965	0.00665224	0.671089	-2.36834	Unchanged
LCK	0.608136	1.17442	2.79469	0.00668581	0.671089	-2.37237	Unchanged
HAVCR2	0.685998	2.92401	2.79426	0.00669374	0.671089	-2.37332	Unchanged
BST2	0.974049	4.10181	2.79262	0.00672441	0.671089	-2.37698	Unchanged
ZBTB7A	-0.489302	2.15031	-2.79253	0.00672606	0.671089	-2.37718	Unchanged
NCAPH2	-0.453788	3.15832	-2.79139	0.00674739	0.671089	-2.37971	Unchanged
XYLT2	-0.427263	1.89462	-2.79131	0.00674891	0.671089	-2.37989	Unchanged
AC020898.1	0.470172	1.03196	2.79096	0.00675538	0.671089	-2.38066	Unchanged
THAP4	-0.529021	2.71721	-2.78721	0.00682606	0.671089	-2.38899	Unchanged
ZNF812P	0.663613	0.993398	2.78466	0.0068746	0.671089	-2.39467	Unchanged
PLA2G2D	0.648068	0.714763	2.78389	0.00688925	0.671089	-2.39637	Unchanged
SIGLEC7	0.692262	2.11649	2.78388	0.00688951	0.671089	-2.3964	Unchanged
USP15	0.572617	4.70862	2.78153	0.0069346	0.671089	-2.40162	Unchanged
DMAC2L	0.394917	1.84881	2.78101	0.00694443	0.671089	-2.40276	Unchanged
LINC01410	0.0467451	0.0460056	2.77854	0.00699212	0.671089	-2.40823	Unchanged
KCNIP3	-0.355186	0.810144	-2.77559	0.00704944	0.671089	-2.41477	Unchanged
C1QA	0.963091	6.26909	2.77436	0.00707356	0.671089	-2.4175	Unchanged
DDX41	-0.517976	4.30476	-2.77229	0.0071141	0.671089	-2.42207	Unchanged
PYCR2	-0.55249	3.32619	-2.77172	0.0071253	0.671089	-2.42333	Unchanged
HK3	0.586735	1.28566	2.77161	0.00712751	0.671089	-2.42358	Unchanged
CYB5R3	-0.686872	6.19889	-2.77145	0.0071307	0.671089	-2.42394	Unchanged
CTLA4	0.788729	2.01518	2.76897	0.00717976	0.671089	-2.42942	Unchanged
EXOSC3	0.615599	4.07593	2.76776	0.00720371	0.671089	-2.43209	Unchanged
AL390728.6	0.0238887	0.0280653	2.7641	0.00727699	0.671089	-2.44018	Unchanged
TRAV4	0.646917	0.793601	2.76342	0.00729057	0.671089	-2.44167	Unchanged
OAS2	0.896851	3.5412	2.76164	0.0073265	0.671089	-2.4456	Unchanged
MAP3K6	-0.545735	2.38326	-2.76071	0.00734529	0.671089	-2.44765	Unchanged
AC140134.1	0.975282	5.05653	2.7605	0.00734969	0.671089	-2.44813	Unchanged
LINC02062	0.00808378	0.00623038	2.76042	0.00735116	0.671089	-2.44829	Unchanged
AC083799.1	0.0315787	0.042152	2.76031	0.00735341	0.671089	-2.44854	Unchanged
AC022211.1	0.0216213	0.0145419	2.76023	0.00735498	0.671089	-2.44871	Unchanged
AC008429.2	0.535728	2.89441	2.75916	0.00737687	0.671089	-2.45108	Unchanged
KCTD14	0.491166	0.507873	2.7549	0.00746387	0.671089	-2.46046	Unchanged
TLR2	0.631823	2.16416	2.75455	0.00747106	0.671089	-2.46122	Unchanged
TIMM29	-0.240602	0.747109	-2.75379	0.00748673	0.671089	-2.4629	Unchanged
N4BP2L1	0.595352	2.09123	2.75312	0.0075006	0.671089	-2.46438	Unchanged
HCFC1R1	-0.535784	1.62371	-2.75266	0.00751012	0.671089	-2.46539	Unchanged
LAIR1	0.696482	2.22842	2.75097	0.00754507	0.671089	-2.4691	Unchanged
ETV7	0.415483	0.736299	2.74994	0.00756649	0.671089	-2.47137	Unchanged
NOP53	-0.578212	5.38897	-2.74983	0.00756887	0.671089	-2.47162	Unchanged
PUS7L	0.482965	3.16462	2.74964	0.00757266	0.671089	-2.47202	Unchanged
TOM1	-0.53902	4.5307	-2.74909	0.00758415	0.671089	-2.47323	Unchanged
PFDN4	0.563307	4.78563	2.74901	0.00758598	0.671089	-2.47342	Unchanged
PCED1B-AS1	0.0912447	0.122847	2.74875	0.00759125	0.671089	-2.47398	Unchanged
AC015911.11	0.167805	0.176287	2.74776	0.00761199	0.671089	-2.47616	Unchanged
TRBV4-1	0.843151	0.856365	2.74671	0.00763401	0.671089	-2.47847	Unchanged
IPO13	-0.541191	2.57258	-2.74651	0.0076382	0.671089	-2.47891	Unchanged
CENPUP2	0.0235537	0.016065	2.74614	0.00764603	0.671089	-2.47972	Unchanged
HSF1	-0.688614	4.41076	-2.74602	0.00764844	0.671089	-2.47998	Unchanged
HAGHL	-0.555327	1.51368	-2.74501	0.00766981	0.671089	-2.4822	Unchanged
SYTL3	0.355222	0.826849	2.74439	0.00768288	0.671089	-2.48356	Unchanged
MRPL13	0.587454	3.99102	2.74348	0.00770211	0.671089	-2.48556	Unchanged
N4BP3	-0.0619557	0.0934046	-2.74068	0.00776145	0.671089	-2.49169	Unchanged
GPR155	0.761431	2.44278	2.74024	0.00777093	0.671089	-2.49267	Unchanged
LUZP6	0.855741	4.92783	2.73938	0.00778934	0.671089	-2.49456	Unchanged
AC107081.2	0.230745	0.432465	2.73892	0.00779904	0.671089	-2.49555	Unchanged
TRBV10-2	0.216409	0.196153	2.73802	0.00781845	0.671089	-2.49754	Unchanged
ILVBL	-0.533926	3.20233	-2.73758	0.00782785	0.671089	-2.4985	Unchanged
AC087289.3	-0.0545942	0.0520312	-2.73575	0.00786715	0.671089	-2.5025	Unchanged
AC008126.1	0.54813	1.03521	2.73556	0.00787122	0.671089	-2.50291	Unchanged
FCER1G	0.932743	4.57057	2.73476	0.00788861	0.671089	-2.50467	Unchanged
PEX3	0.536309	4.62422	2.73428	0.00789907	0.671089	-2.50573	Unchanged
STK17B	0.797937	3.48118	2.73402	0.00790455	0.671089	-2.50628	Unchanged
ZNF510	0.538558	2.31556	2.73359	0.00791387	0.671089	-2.50722	Unchanged
PSMA6P1	0.519163	2.73871	2.73314	0.00792371	0.671089	-2.50822	Unchanged
IGKV1-8	1.86151	2.89332	2.73306	0.00792546	0.671089	-2.50839	Unchanged
PAQR4	-0.409412	1.07094	-2.73126	0.00796454	0.671089	-2.51232	Unchanged
TRBV7-2	0.50906	0.722132	2.72778	0.00804085	0.671089	-2.51993	Unchanged
LENG9	-0.31061	0.794602	-2.72767	0.00804318	0.671089	-2.52016	Unchanged
RIPK4	-0.570467	1.20789	-2.72698	0.00805848	0.671089	-2.52168	Unchanged
PDCD1	0.37171	0.572024	2.72505	0.00810107	0.671089	-2.52589	Unchanged
AC138696.1	-0.0261596	0.029144	-2.72422	0.00811952	0.671089	-2.5277	Unchanged
CD84	0.836538	2.9642	2.72251	0.00815754	0.671089	-2.53143	Unchanged
RPL28	-0.626053	7.13365	-2.72202	0.00816855	0.671089	-2.53251	Unchanged
RESF1	0.710005	3.93051	2.72065	0.00819916	0.671089	-2.53549	Unchanged
AL022238.4	-0.268267	0.420457	-2.71818	0.00825463	0.671089	-2.54087	Unchanged
MXD4	-0.39082	1.4267	-2.71762	0.00826725	0.671089	-2.54209	Unchanged
HMOX2	-0.511525	3.89762	-2.71706	0.00827985	0.671089	-2.5433	Unchanged
TRAV24	0.399208	0.377072	2.7166	0.00829044	0.671089	-2.54432	Unchanged
ZNF331	0.565726	2.68156	2.71649	0.00829281	0.671089	-2.54455	Unchanged
BIRC3	0.774288	2.00694	2.71594	0.00830521	0.671089	-2.54574	Unchanged
AC092865.3	0.278882	0.262799	2.71552	0.00831473	0.671089	-2.54666	Unchanged
USP41	0.748621	0.776043	2.71262	0.00838082	0.671089	-2.55297	Unchanged
LY75-CD302	0.614765	1.82739	2.71082	0.00842214	0.671089	-2.55689	Unchanged
GUSBP5	-0.0798698	0.100669	-2.70964	0.00844922	0.671089	-2.55945	Unchanged
CLTB	-0.671167	4.20055	-2.70928	0.00845755	0.671089	-2.56024	Unchanged
RAB3A	-0.923446	2.60604	-2.7082	0.00848249	0.671089	-2.56259	Unchanged
AC034238.1	0.276335	0.24264	2.70775	0.00849297	0.671089	-2.56357	Unchanged
STAT4	0.578152	1.21815	2.70751	0.00849833	0.671089	-2.56407	Unchanged
Z94721.2	0.104981	0.183802	2.70667	0.00851795	0.671089	-2.56591	Unchanged
AC022150.3	0.750666	1.57301	2.70515	0.00855319	0.671089	-2.5692	Unchanged
SLC39A11	-0.568589	2.95256	-2.70397	0.00858076	0.671089	-2.57177	Unchanged
GPX4	-0.566384	5.70514	-2.70266	0.00861139	0.671089	-2.57461	Unchanged
AC083837.1	0.0184429	0.0150476	2.70245	0.00861633	0.671089	-2.57507	Unchanged
RPL3	-0.488494	9.03353	-2.70223	0.00862145	0.671089	-2.57554	Unchanged
BAHCC1	-0.690605	2.29587	-2.70211	0.00862425	0.671089	-2.5758	Unchanged
KBTBD3	0.387358	0.742774	2.70075	0.00865623	0.671089	-2.57875	Unchanged
HAUS6	0.481218	2.28593	2.70034	0.0086659	0.671089	-2.57964	Unchanged
AL807761.2	0.38984	0.468388	2.69758	0.00873122	0.671089	-2.58562	Unchanged
OAS1	0.768887	3.09807	2.69512	0.00878958	0.671089	-2.59093	Unchanged
RTKN2	0.353895	0.640621	2.6943	0.00880932	0.671089	-2.59272	Unchanged
BCL2L13	-0.54028	4.52577	-2.69372	0.0088231	0.671089	-2.59397	Unchanged
DNAL4	-0.311889	0.973911	-2.69354	0.00882739	0.671089	-2.59435	Unchanged
SLC27A3	-0.796669	3.02175	-2.69273	0.00884691	0.671089	-2.59611	Unchanged
AC017071.1	0.00814886	0.00582195	2.6908	0.00889343	0.671089	-2.60029	Unchanged
IGHV3-43	1.76293	2.68552	2.69062	0.0088976	0.671089	-2.60066	Unchanged
ZNF829	0.364332	1.56131	2.68961	0.00892215	0.671089	-2.60286	Unchanged
CTSS	0.860925	5.79953	2.68919	0.00893223	0.671089	-2.60376	Unchanged
AL358790.1	0.272692	0.715844	2.68779	0.00896633	0.671089	-2.60679	Unchanged
SNX16	0.419319	2.03088	2.67918	0.0091779	0.671089	-2.62536	Unchanged
LYN	0.632357	3.51383	2.67457	0.00929287	0.671089	-2.63527	Unchanged
AC120349.3	0.0534437	0.0402052	2.67357	0.00931793	0.671089	-2.63742	Unchanged
PSMB8-AS1	0.631372	2.03286	2.67333	0.00932402	0.671089	-2.63794	Unchanged
FGF12	0.572042	0.853214	2.67263	0.00934184	0.671089	-2.63945	Unchanged
ABCD2	0.26067	0.349178	2.67169	0.00936538	0.671089	-2.64146	Unchanged
IGKV2-29	0.997877	0.973697	2.67166	0.00936632	0.671089	-2.64154	Unchanged
EGFL7	-0.459575	1.12899	-2.67157	0.0093684	0.671089	-2.64171	Unchanged
SNORA62	0.775438	0.828217	2.67119	0.00937825	0.671089	-2.64255	Unchanged
SLA	0.754508	2.74195	2.6708	0.00938814	0.671089	-2.64339	Unchanged
GIMAP5	0.800989	2.7585	2.67023	0.00940258	0.671089	-2.64461	Unchanged
PRKCSH	-0.600716	7.17315	-2.66857	0.00944478	0.671089	-2.64817	Unchanged
SQSTM1	-0.528545	6.57894	-2.66723	0.00947885	0.671089	-2.65104	Unchanged
ZNF205	-0.447059	1.60198	-2.66685	0.00948875	0.671089	-2.65187	Unchanged
AC009951.5	0.0242095	0.0141909	2.66629	0.00950295	0.671089	-2.65306	Unchanged
PIGFP2	0.18927	0.160062	2.66618	0.00950588	0.671089	-2.6533	Unchanged
ZNF257	0.678613	2.50579	2.66616	0.00950638	0.671089	-2.65335	Unchanged
ABHD17A	-0.502391	3.47235	-2.6651	0.00953349	0.671089	-2.65561	Unchanged
AC120053.1	0.0286194	0.0253938	2.66291	0.00958988	0.671089	-2.6603	Unchanged
TDRD9	0.875203	1.19594	2.66187	0.0096168	0.671089	-2.66253	Unchanged
ENPP4	0.357945	0.74593	2.66118	0.00963466	0.671089	-2.66401	Unchanged
NLRC4	0.391279	0.7286	2.65998	0.00966606	0.671089	-2.66659	Unchanged
GMPPA	-0.454987	3.14709	-2.65779	0.00972313	0.671089	-2.67128	Unchanged
HSPA14	0.370328	2.27396	2.6572	0.0097387	0.671089	-2.67255	Unchanged
ALG10	0.480219	3.52294	2.65707	0.00974198	0.671089	-2.67282	Unchanged
CD38	0.900902	2.39297	2.65505	0.00979507	0.671089	-2.67714	Unchanged
AL355032.1	0.518279	1.85903	2.65347	0.0098367	0.671089	-2.68051	Unchanged
NRSN2	-0.447003	1.99021	-2.65297	0.00985	0.671089	-2.68158	Unchanged
IGLV3-19	1.95688	3.94053	2.65281	0.00985427	0.671089	-2.68193	Unchanged
SMIM27	0.47955	2.56148	2.65132	0.00989376	0.671089	-2.68511	Unchanged
AC023510.2	0.0147459	0.00809988	2.65014	0.00992519	0.671089	-2.68763	Unchanged
TRABD	-0.475471	2.21131	-2.64816	0.00997825	0.671089	-2.69186	Unchanged
PRPF6	-0.559598	5.22669	-2.64759	0.00999352	0.671089	-2.69308	Unchanged
ITGAL	1.00869	3.53056	2.6453	0.0100551	0.671089	-2.69796	Unchanged
STAG3	0.898808	2.212	2.64349	0.0101039	0.671089	-2.7018	Unchanged
ODCP	0.13158	0.154441	2.64268	0.0101259	0.671089	-2.70353	Unchanged
TRBV9	0.378084	0.336831	2.64255	0.0101295	0.671089	-2.70381	Unchanged
LRWD1	-0.494468	2.38781	-2.64116	0.0101672	0.671089	-2.70677	Unchanged
ASCC2	-0.539534	4.01232	-2.63954	0.0102115	0.671089	-2.71022	Unchanged
PTGES	-0.421981	0.591833	-2.63768	0.0102627	0.671089	-2.71419	Unchanged
CTSC	0.57731	6.48832	2.63709	0.0102789	0.671089	-2.71545	Unchanged
TWIST1	-0.687931	1.82506	-2.63649	0.0102954	0.671089	-2.71672	Unchanged
UBE2D1	0.427273	2.16974	2.63574	0.010316	0.671089	-2.7183	Unchanged
AC015911.5	0.601774	0.494956	2.63543	0.0103247	0.671089	-2.71897	Unchanged
SOX18	-0.57997	1.47791	-2.63496	0.0103376	0.671089	-2.71996	Unchanged
CEP78	0.374703	2.24586	2.63357	0.0103761	0.671089	-2.72292	Unchanged
AC010203.1	0.19723	0.24803	2.633	0.010392	0.671089	-2.72414	Unchanged
AC099689.1	0.00829205	0.00723323	2.63036	0.0104655	0.671089	-2.72973	Unchanged
ROS1	0.5875	0.443493	2.63036	0.0104656	0.671089	-2.72974	Unchanged
TRAV23DV6	0.415558	0.417759	2.62282	0.0106785	0.671089	-2.74572	Unchanged
AL356776.1	0.156073	0.147455	2.62239	0.0106907	0.671089	-2.74662	Unchanged
PTS	0.53081	3.31451	2.62144	0.0107179	0.671089	-2.74864	Unchanged
ST6GALNAC5	0.545277	0.888492	2.62077	0.0107371	0.671089	-2.75006	Unchanged
PARP15	0.753162	1.4705	2.61821	0.0108106	0.671089	-2.75547	Unchanged
IGKV2-40	1.32196	1.77407	2.61806	0.010815	0.671089	-2.7558	Unchanged
DDO	0.250085	0.279126	2.61799	0.0108169	0.671089	-2.75594	Unchanged
CYTH3	-0.750547	4.76961	-2.61458	0.0109156	0.671089	-2.76314	Unchanged
AC093019.1	0.0699542	0.0536499	2.61321	0.0109555	0.671089	-2.76603	Unchanged
SPN	0.560933	1.22005	2.61205	0.0109895	0.671089	-2.76849	Unchanged
AL009179.2	0.0050546	0.00322507	2.61164	0.0110015	0.671089	-2.76936	Unchanged
SLC25A1	-0.514048	3.14128	-2.6096	0.0110612	0.671089	-2.77365	Unchanged
CD200R1	0.56239	1.46701	2.60899	0.0110795	0.671089	-2.77496	Unchanged
CEP290	0.569659	2.95432	2.60896	0.0110801	0.671089	-2.775	Unchanged
DOHH	-0.295555	0.885963	-2.60662	0.0111495	0.671089	-2.77995	Unchanged
P2RY13	0.424607	0.65757	2.60627	0.0111597	0.671089	-2.78068	Unchanged
QSOX1	-0.53078	2.93937	-2.60498	0.011198	0.671089	-2.78339	Unchanged
CYTIP	0.805185	2.43335	2.60381	0.0112328	0.671089	-2.78585	Unchanged
SAMHD1	0.743365	6.69998	2.60325	0.0112495	0.671089	-2.78703	Unchanged
C1orf54	0.700927	3.37735	2.60285	0.0112616	0.671089	-2.78788	Unchanged
EIF1AD	-0.391819	2.94057	-2.60118	0.0113116	0.671089	-2.79139	Unchanged
AL118556.1	0.546143	0.936827	2.60014	0.0113428	0.671089	-2.79358	Unchanged
FN3K	-0.864076	4.24828	-2.5996	0.0113593	0.671089	-2.79473	Unchanged
TRIB3	-0.432081	1.35156	-2.59951	0.0113619	0.671089	-2.79491	Unchanged
CMAHP	0.815741	1.9825	2.59946	0.0113635	0.671089	-2.79502	Unchanged
RPAIN	0.474519	3.69858	2.5978	0.0114136	0.671089	-2.7985	Unchanged
KCNN1	-0.117865	0.123801	-2.59525	0.0114909	0.671089	-2.80385	Unchanged
AC002545.1	0.194687	0.200599	2.59377	0.011536	0.671089	-2.80696	Unchanged
AL162457.2	-0.0611448	0.0577112	-2.59349	0.0115446	0.671089	-2.80754	Unchanged
GPR141	0.362738	0.420631	2.59291	0.0115624	0.671089	-2.80876	Unchanged
DUSP23	-0.555771	3.10217	-2.59291	0.0115624	0.671089	-2.80877	Unchanged
AC116348.3	0.174769	0.191645	2.59285	0.0115643	0.671089	-2.8089	Unchanged
PDPK1	-0.523404	3.86343	-2.5925	0.011575	0.671089	-2.80962	Unchanged
AC027514.1	0.0142041	0.0109336	2.59108	0.0116186	0.671089	-2.8126	Unchanged
RPL17P50	0.447316	1.33824	2.58803	0.0117128	0.671089	-2.819	Unchanged
C1QC	0.844583	5.39153	2.58791	0.0117167	0.671089	-2.81926	Unchanged
HAPLN3	0.641321	2.23001	2.586	0.0117758	0.671089	-2.82324	Unchanged
TRIM62	-0.409918	1.41252	-2.58512	0.0118034	0.671089	-2.8251	Unchanged
AC145138.1	1.02953	4.41758	2.5846	0.0118197	0.671089	-2.82619	Unchanged
AC010542.5	0.532576	2.05039	2.58395	0.0118398	0.671089	-2.82753	Unchanged
AKT1S1	-0.296915	1.22588	-2.58311	0.0118663	0.671089	-2.82931	Unchanged
AC211429.1	-0.58175	1.53554	-2.58181	0.0119072	0.671089	-2.83203	Unchanged
ANKRD54	-0.61415	2.91566	-2.5818	0.0119072	0.671089	-2.83203	Unchanged
DDAH2	-0.612404	2.62637	-2.58165	0.011912	0.671089	-2.83235	Unchanged
ZNF512B	-0.407724	1.39259	-2.58162	0.011913	0.671089	-2.83242	Unchanged
FSTL4	-0.270887	0.362196	-2.58097	0.0119335	0.671089	-2.83378	Unchanged
ZNF430	0.47131	4.73009	2.58085	0.0119372	0.671089	-2.83402	Unchanged
NAIP	0.68306	2.64532	2.58079	0.0119391	0.671089	-2.83415	Unchanged
IGKV1D-17	1.00187	0.769382	2.57999	0.0119643	0.671089	-2.83581	Unchanged
SCAF1	-0.486898	1.99095	-2.57946	0.0119812	0.671089	-2.83693	Unchanged
TUBB2A	-0.820282	6.87663	-2.5793	0.0119864	0.671089	-2.83728	Unchanged
DYRK3	-0.471648	2.0433	-2.57875	0.0120038	0.671089	-2.83842	Unchanged
VPS51	-0.514534	3.29959	-2.57801	0.012027	0.671089	-2.83995	Unchanged
ZNF787	-0.472135	1.70441	-2.57747	0.0120443	0.671089	-2.84109	Unchanged
AC016644.1	0.231181	0.242696	2.57566	0.0121021	0.671089	-2.84488	Unchanged
TSC22D4	-0.607181	3.13683	-2.57529	0.0121138	0.671089	-2.84564	Unchanged
TRBV29-1	0.696385	1.02285	2.57389	0.0121585	0.671089	-2.84855	Unchanged
FABP3	-0.845423	3.49746	-2.5726	0.0122	0.671089	-2.85125	Unchanged
ATF7IP2	0.690667	1.78874	2.57167	0.0122299	0.671089	-2.85319	Unchanged
IGKV1-27	1.79613	3.72572	2.57142	0.0122379	0.671089	-2.85371	Unchanged
TRBV5-1	0.219702	0.268125	2.57133	0.012241	0.671089	-2.8539	Unchanged
FBXL12	-0.230707	0.794368	-2.57105	0.0122501	0.671089	-2.85449	Unchanged
AC099066.3	-0.0700845	0.0315874	-2.57091	0.0122546	0.671089	-2.85478	Unchanged
STUB1	-0.451205	2.86941	-2.5707	0.0122611	0.671089	-2.8552	Unchanged
TRGV4	0.557528	0.856482	2.56939	0.0123036	0.671089	-2.85794	Unchanged
PIWIL4	0.434019	0.789941	2.5676	0.0123616	0.671089	-2.86166	Unchanged
AC055764.1	0.46736	0.901921	2.56702	0.0123806	0.671089	-2.86287	Unchanged
AC100763.1	0.0360421	0.0242104	2.56602	0.0124134	0.671089	-2.86496	Unchanged
TMEM199	-0.437563	3.35519	-2.56508	0.0124441	0.671089	-2.86692	Unchanged
GPS1	-0.428943	3.55641	-2.5645	0.012463	0.671089	-2.86812	Unchanged
KRT14	-2.2041	3.45986	-2.56407	0.0124772	0.671089	-2.86902	Unchanged
OSTCP8	0.642388	0.985845	2.56403	0.0124785	0.671089	-2.8691	Unchanged
NCKAP1L	0.787325	3.12686	2.56399	0.0124797	0.671089	-2.86918	Unchanged
RPL18A	-0.532356	7.49324	-2.56394	0.0124813	0.671089	-2.86928	Unchanged
COL18A1	-0.971023	4.09726	-2.56318	0.0125063	0.671089	-2.87086	Unchanged
TOLLIP	-0.497298	2.53264	-2.56206	0.0125433	0.671089	-2.8732	Unchanged
OLR1	0.928174	2.50665	2.56107	0.0125758	0.671089	-2.87524	Unchanged
BCAT1	0.812335	2.99268	2.56051	0.0125943	0.671089	-2.8764	Unchanged
ADAMTS9-AS2	0.0212486	0.0157004	2.56043	0.012597	0.671089	-2.87658	Unchanged
AC079416.4	0.355061	0.471393	2.56014	0.0126066	0.671089	-2.87717	Unchanged
FCGR2C	1.15298	4.64795	2.55914	0.0126397	0.671089	-2.87924	Unchanged
BAIAP2L2	-0.530573	0.951026	-2.55881	0.0126506	0.671089	-2.87993	Unchanged
MAP3K12	-0.612772	2.33959	-2.55678	0.0127183	0.671089	-2.88415	Unchanged
AL021978.1	0.217455	0.346147	2.55588	0.0127485	0.671089	-2.88602	Unchanged
RNF187	-0.58472	3.11822	-2.55491	0.012781	0.671089	-2.88803	Unchanged
MRFAP1	-0.67341	4.02434	-2.55368	0.0128222	0.671089	-2.89057	Unchanged
RASA2	0.426231	2.94288	2.55276	0.0128532	0.671089	-2.89248	Unchanged
AC245060.7	-0.309351	1.28454	-2.55225	0.0128706	0.671089	-2.89355	Unchanged
ISYNA1	-0.727213	4.49412	-2.55197	0.01288	0.671089	-2.89413	Unchanged
CXorf21	0.240831	0.416222	2.55193	0.0128813	0.671089	-2.89421	Unchanged
AC007038.1	0.0694655	0.091384	2.55177	0.0128866	0.671089	-2.89453	Unchanged
AC007240.1	0.340863	0.273381	2.54965	0.0129584	0.671089	-2.89892	Unchanged
LMX1B	-0.304316	0.414304	-2.54873	0.0129896	0.671089	-2.90082	Unchanged
C11orf68	-0.31774	1.37265	-2.54835	0.0130028	0.671089	-2.90162	Unchanged
AL139095.4	0.15763	0.370875	2.54828	0.013005	0.671089	-2.90175	Unchanged
CCRL2	0.515022	1.19953	2.54779	0.0130218	0.671089	-2.90278	Unchanged
WBP2	-0.442486	5.25619	-2.5471	0.0130454	0.671089	-2.90421	Unchanged
SLC52A2	-0.498429	2.19717	-2.54624	0.0130747	0.671089	-2.90598	Unchanged
CCDC86	-0.50359	1.96844	-2.54591	0.0130861	0.671089	-2.90667	Unchanged
SLFN12L	0.649809	1.12645	2.54463	0.0131298	0.671089	-2.9093	Unchanged
IGFL2-AS1	0.0954577	0.0904178	2.5433	0.0131758	0.671089	-2.91206	Unchanged
RPP40	0.401934	1.67647	2.54303	0.013185	0.671089	-2.91261	Unchanged
IGHV1OR15-3	0.807296	0.782054	2.54274	0.0131952	0.671089	-2.91322	Unchanged
ACO2	-0.431677	4.994	-2.54148	0.0132388	0.671089	-2.91582	Unchanged
TATDN1P1	0.649606	1.92883	2.541	0.0132553	0.671089	-2.91681	Unchanged
RPAP1	-0.479309	1.83941	-2.54056	0.0132705	0.671089	-2.91771	Unchanged
ADA2	0.773093	3.69251	2.53949	0.0133078	0.671089	-2.91993	Unchanged
ERGIC3	-0.419448	6.76457	-2.53889	0.0133287	0.671089	-2.92117	Unchanged
NUP88	0.473258	4.99325	2.53847	0.0133432	0.671089	-2.92202	Unchanged
MRPL50	0.312243	1.53987	2.53828	0.0133497	0.671089	-2.92241	Unchanged
IRS2	-0.544536	1.97991	-2.53735	0.0133824	0.671089	-2.92434	Unchanged
IRF2BP1	-0.338823	1.15812	-2.53614	0.0134245	0.671089	-2.92682	Unchanged
AL133415.1	-0.630049	6.06808	-2.53537	0.0134516	0.671089	-2.92841	Unchanged
RPS15AP29	0.45667	0.780544	2.53525	0.0134558	0.671089	-2.92866	Unchanged
MYNN	0.346812	2.57939	2.53497	0.0134657	0.671089	-2.92924	Unchanged
CRPPA	0.429688	1.20267	2.53482	0.0134709	0.671089	-2.92955	Unchanged
SIRPD	0.340869	0.377194	2.53338	0.0135219	0.671089	-2.93253	Unchanged
FGL2	0.8857	3.78755	2.53328	0.0135255	0.671089	-2.93273	Unchanged
NRTN	-0.238229	0.231323	-2.53297	0.0135364	0.671089	-2.93337	Unchanged
AL445220.1	0.161005	0.126476	2.5329	0.0135388	0.671089	-2.93351	Unchanged
CHUK	0.368583	3.36219	2.53278	0.013543	0.671089	-2.93376	Unchanged
TYRO3	-0.646763	2.3399	-2.531	0.0136059	0.671089	-2.93741	Unchanged
PPP4R2	0.39975	4.62955	2.52921	0.0136697	0.671089	-2.9411	Unchanged
TYROBP	0.86347	8.22745	2.52897	0.0136783	0.671089	-2.9416	Unchanged
TMTC2	0.696111	1.91425	2.52896	0.0136787	0.671089	-2.94162	Unchanged
IGHV1-3	1.71573	3.54953	2.52745	0.0137325	0.671089	-2.94472	Unchanged
AL157402.2	0.0208917	0.0159092	2.52737	0.0137353	0.671089	-2.94488	Unchanged
AP5Z1	-0.474236	2.00657	-2.52712	0.0137443	0.671089	-2.94539	Unchanged
NUBP2	-0.366043	1.83658	-2.52704	0.0137471	0.671089	-2.94556	Unchanged
AL353746.1	0.00685583	0.00421448	2.5269	0.0137522	0.671089	-2.94585	Unchanged
METTL26	-0.410506	2.04306	-2.52515	0.0138151	0.671089	-2.94945	Unchanged
AL138963.4	-0.393475	0.309966	-2.52388	0.0138607	0.671089	-2.95205	Unchanged
GNAI1	-0.636173	2.51826	-2.52331	0.0138815	0.671089	-2.95323	Unchanged
DMTN	-0.577014	1.59331	-2.52272	0.0139029	0.671089	-2.95444	Unchanged
AC245100.4	0.057698	0.0529167	2.52262	0.0139062	0.671089	-2.95463	Unchanged
IL7R	1.07835	3.28549	2.52222	0.0139209	0.671089	-2.95546	Unchanged
INTS11	-0.517289	3.9873	-2.52088	0.0139692	0.671089	-2.9582	Unchanged
EPHX1	-0.726469	4.80393	-2.52072	0.0139752	0.671089	-2.95853	Unchanged
MAN2B2	-0.437468	2.11127	-2.51923	0.0140296	0.671089	-2.9616	Unchanged
GCAT	-0.443822	2.08987	-2.51901	0.0140375	0.671089	-2.96204	Unchanged
AC021087.2	0.461097	1.81989	2.51855	0.0140542	0.671089	-2.96298	Unchanged
LCP1	0.819385	5.17196	2.51839	0.0140601	0.671089	-2.9633	Unchanged
MGRN1	-0.617374	4.06789	-2.51731	0.0140998	0.671089	-2.96553	Unchanged
TRAV2	0.474076	0.631524	2.51716	0.0141051	0.671089	-2.96583	Unchanged
LYSMD2	0.407282	1.88314	2.51677	0.0141195	0.671089	-2.96663	Unchanged
MDH2	-0.456432	5.44896	-2.51648	0.0141302	0.671089	-2.96723	Unchanged
LRRC34	0.566699	1.37691	2.51558	0.0141631	0.671089	-2.96906	Unchanged
AL356320.2	0.176226	0.190193	2.51468	0.0141962	0.671089	-2.9709	Unchanged
PTAR1	0.437276	4.46689	2.51429	0.0142109	0.671089	-2.97172	Unchanged
PPDPF	-0.719805	4.09723	-2.51395	0.0142234	0.671089	-2.97241	Unchanged
AL137803.1	0.477358	0.809178	2.51266	0.0142712	0.671089	-2.97505	Unchanged
RNH1	-0.533314	3.70647	-2.51202	0.0142949	0.671089	-2.97636	Unchanged
ZNF703	-0.42031	1.01813	-2.51165	0.0143087	0.671089	-2.97712	Unchanged
RBAK-RBAKDN	-0.485064	1.00874	-2.51067	0.0143448	0.671089	-2.9791	Unchanged
AC084876.1	0.201548	0.263743	2.5104	0.014355	0.671089	-2.97966	Unchanged
TRIM35	-0.486093	2.20974	-2.5089	0.0144108	0.671089	-2.98272	Unchanged
NDUFAF4P4	0.482527	0.651552	2.50869	0.0144188	0.671089	-2.98316	Unchanged
EEF2	-0.740972	8.09796	-2.50764	0.0144581	0.671089	-2.9853	Unchanged
AC090517.2	0.00955805	0.00659601	2.50748	0.014464	0.671089	-2.98562	Unchanged
AC005162.3	0.0145919	0.0107069	2.50569	0.0145313	0.671089	-2.98928	Unchanged
IGLV3-10	1.51437	2.58178	2.50429	0.0145842	0.671089	-2.99214	Unchanged
CKLF-CMTM1	0.379062	0.672252	2.50419	0.014588	0.671089	-2.99235	Unchanged
GOLGA8O	0.599832	1.41824	2.50254	0.0146505	0.671089	-2.99571	Unchanged
APBB1IP	0.659026	2.48418	2.50047	0.0147293	0.671089	-2.99994	Unchanged
FANCB	0.421917	1.76592	2.49982	0.0147541	0.671089	-3.00126	Unchanged
SLC4A2	-0.764039	4.12102	-2.49972	0.0147579	0.671089	-3.00146	Unchanged
ZBED6CL	0.113735	0.123197	2.4989	0.014789	0.671089	-3.00312	Unchanged
DIRC3	0.0419574	0.0562612	2.49781	0.0148309	0.671089	-3.00535	Unchanged
GNB2	-0.616057	5.38785	-2.49727	0.0148515	0.671089	-3.00644	Unchanged
IGHV3-33	1.88242	5.42802	2.49626	0.0148906	0.671089	-3.00851	Unchanged
CCDC124	-0.659841	4.37258	-2.49577	0.0149093	0.671089	-3.0095	Unchanged
KLHDC7B	0.0641051	0.0793388	2.49446	0.0149598	0.671089	-3.01216	Unchanged
SERAC1	0.413645	1.64384	2.49431	0.0149656	0.671089	-3.01246	Unchanged
AC078795.3	0.410112	0.579285	2.49399	0.0149779	0.671089	-3.01311	Unchanged
MED17	0.432728	3.61857	2.49342	0.0150002	0.671089	-3.01428	Unchanged
AL138713.1	0.0116066	0.00816548	2.49341	0.0150005	0.671089	-3.0143	Unchanged
PLEKHH3	-0.34022	0.883868	-2.49188	0.01506	0.671089	-3.01741	Unchanged
IGHV3-53	1.67276	3.23709	2.49164	0.015069	0.671089	-3.01788	Unchanged
ZNF768	-0.552576	2.50517	-2.49031	0.0151212	0.671089	-3.0206	Unchanged
CLEC7A	0.801572	2.78849	2.48995	0.0151352	0.671089	-3.02133	Unchanged
AC007319.1	0.0262471	0.0228323	2.48964	0.0151471	0.671089	-3.02195	Unchanged
IRF1	0.778554	3.74798	2.4893	0.0151604	0.671089	-3.02264	Unchanged
UNK	-0.496865	2.43284	-2.48926	0.0151621	0.671089	-3.02273	Unchanged
RPL37P1	0.293109	0.226005	2.48741	0.0152345	0.671089	-3.02647	Unchanged
PTGER4	0.395909	1.01029	2.48664	0.015265	0.671089	-3.02805	Unchanged
OGFR	-0.582192	3.33521	-2.48655	0.0152685	0.671089	-3.02823	Unchanged
VEGFB	-0.570105	3.18153	-2.4856	0.0153057	0.671089	-3.03014	Unchanged
CXCR4	0.83183	3.97196	2.48538	0.0153147	0.671089	-3.0306	Unchanged
SLC66A1	-0.347872	1.24301	-2.48496	0.0153311	0.671089	-3.03145	Unchanged
PPP1R37	-0.507164	2.06955	-2.48318	0.0154016	0.671089	-3.03505	Unchanged
IGHV5-10-1	1.10425	1.43748	2.48222	0.0154398	0.671089	-3.037	Unchanged
BORCS8-MEF2B	-0.462754	2.33197	-2.48212	0.0154436	0.671089	-3.0372	Unchanged
PSMB10	0.442192	4.34931	2.48192	0.0154516	0.671089	-3.0376	Unchanged
ZNF775	-0.28767	0.987827	-2.48173	0.0154591	0.671089	-3.03798	Unchanged
DCXR	-0.574663	6.28545	-2.48135	0.0154745	0.671089	-3.03877	Unchanged
TECRP1	-0.659528	4.8013	-2.48126	0.0154779	0.671089	-3.03894	Unchanged
CD52	1.02753	3.96956	2.48103	0.015487	0.671089	-3.0394	Unchanged
GBP3	1.06196	5.06944	2.47971	0.0155398	0.671089	-3.04208	Unchanged
AHNAK2	-1.11771	4.1303	-2.47923	0.0155591	0.671089	-3.04305	Unchanged
GPR146	-0.185436	0.345322	-2.47853	0.0155873	0.671089	-3.04448	Unchanged
AC004386.6	-0.0370415	0.0192183	-2.47817	0.0156016	0.671089	-3.0452	Unchanged
CATSPERZ	-0.131366	0.16928	-2.4781	0.0156043	0.671089	-3.04533	Unchanged
AC007954.1	0.187347	0.170379	2.47771	0.0156202	0.671089	-3.04613	Unchanged
EVI2B	0.927089	4.2241	2.47674	0.0156591	0.671089	-3.04809	Unchanged
AC096921.2	0.0143477	0.0141351	2.47581	0.0156967	0.671089	-3.04997	Unchanged
AP001282.2	0.518521	0.290729	2.47564	0.0157034	0.671089	-3.05031	Unchanged
ZNF93	0.859865	4.66975	2.47524	0.0157196	0.671089	-3.05112	Unchanged
HAUS1	0.438563	3.4038	2.47338	0.0157947	0.671089	-3.05487	Unchanged
ATP8B2	-0.657072	3.45366	-2.47292	0.0158135	0.671089	-3.0558	Unchanged
AL031315.1	0.0412937	0.0438712	2.4722	0.015843	0.671089	-3.05726	Unchanged
RPS28P7	-0.571659	4.67033	-2.4713	0.0158796	0.671089	-3.05908	Unchanged
AC022034.1	0.0216469	0.0274645	2.47109	0.0158879	0.671089	-3.05949	Unchanged
KLHL9	0.456832	2.79943	2.47102	0.0158909	0.671089	-3.05964	Unchanged
MRPS10P2	0.0146963	0.00807261	2.46949	0.0159536	0.671089	-3.06273	Unchanged
DLEU2	0.276458	0.60647	2.46897	0.0159749	0.671089	-3.06378	Unchanged
SERHL2	-0.600528	1.71723	-2.4667	0.0160682	0.671089	-3.06835	Unchanged
ZNF214	0.392772	0.56499	2.46578	0.0161062	0.671089	-3.07021	Unchanged
ARPC3P1	0.545743	3.06567	2.46542	0.0161209	0.671089	-3.07092	Unchanged
TRMT2A	-0.427211	3.47674	-2.46453	0.0161579	0.671089	-3.07273	Unchanged
AC012100.2	0.398697	0.604476	2.46448	0.0161597	0.671089	-3.07281	Unchanged
LINC01505	0.0663897	0.0619193	2.46443	0.0161618	0.671089	-3.07292	Unchanged
KANK2	-0.671072	3.36367	-2.4637	0.0161923	0.671089	-3.07439	Unchanged
NR2F6	-0.397089	1.5758	-2.46319	0.0162133	0.671089	-3.07541	Unchanged
SHARPIN	-0.533692	2.92106	-2.46276	0.0162311	0.671089	-3.07627	Unchanged
ZDHHC8	-0.540633	2.55597	-2.46195	0.0162648	0.671089	-3.0779	Unchanged
AC087286.1	0.0115489	0.00634374	2.46193	0.0162656	0.671089	-3.07794	Unchanged
IGKV6D-21	0.978503	1.11405	2.46183	0.0162701	0.671089	-3.07816	Unchanged
THBS3	-0.698986	2.63799	-2.46143	0.0162867	0.671089	-3.07896	Unchanged
ZNF414	-0.427206	1.98991	-2.46064	0.0163196	0.671089	-3.08055	Unchanged
P2RY12	0.644445	1.32848	2.46055	0.0163233	0.671089	-3.08072	Unchanged
LINC02325	0.0265139	0.0185838	2.46042	0.0163288	0.671089	-3.08098	Unchanged
SLC9A9	0.624762	2.13056	2.45992	0.0163497	0.671089	-3.08199	Unchanged
LINC02006	0.015076	0.0100756	2.4589	0.0163924	0.671089	-3.08404	Unchanged
ARHGEF10	-0.702208	3.00557	-2.45879	0.0163971	0.671089	-3.08426	Unchanged
RPL7P26	0.42649	0.431763	2.45803	0.0164291	0.671089	-3.08579	Unchanged
TPRG1L	-0.353143	1.69458	-2.45753	0.0164499	0.671089	-3.08679	Unchanged
SLC25A6	-0.500121	7.45338	-2.45686	0.0164785	0.671089	-3.08815	Unchanged
IGKV2-24	1.5064	2.83618	2.4563	0.016502	0.671089	-3.08927	Unchanged
LINC01237	0.0287316	0.0202417	2.45483	0.0165641	0.671089	-3.09222	Unchanged
FAM43A	-0.215463	0.389338	-2.45469	0.0165699	0.671089	-3.09249	Unchanged
TRAPPC3	-0.312893	4.05637	-2.45407	0.0165963	0.671089	-3.09374	Unchanged
IL12RB1	0.566255	1.28706	2.45373	0.0166107	0.671089	-3.09442	Unchanged
FPR3	0.55391	1.91988	2.45368	0.0166129	0.671089	-3.09453	Unchanged
SRXN1	-0.344536	1.6849	-2.45355	0.0166186	0.671089	-3.09479	Unchanged
AL162414.1	0.0107652	0.0063619	2.45352	0.0166197	0.671089	-3.09484	Unchanged
CCZ1	0.437026	4.75907	2.45317	0.0166346	0.671089	-3.09555	Unchanged
SCN7A	0.552337	0.587266	2.45255	0.0166611	0.671089	-3.0968	Unchanged
HVCN1	0.530131	1.88852	2.45154	0.016704	0.671089	-3.09882	Unchanged
AC004847.1	0.00897103	0.00761495	2.45111	0.0167223	0.671089	-3.09968	Unchanged
PSTPIP2	0.670183	2.50321	2.45068	0.0167406	0.671089	-3.10053	Unchanged
ADGRE1	0.331755	0.338658	2.44977	0.0167796	0.671089	-3.10236	Unchanged
FKBP8	-0.693694	5.15372	-2.44976	0.0167802	0.671089	-3.10239	Unchanged
PI4K2B	0.358511	2.38015	2.44879	0.0168217	0.671089	-3.10433	Unchanged
CNFN	-0.929452	1.11399	-2.44878	0.016822	0.671089	-3.10434	Unchanged
SLC25A39	-0.498609	4.51875	-2.44858	0.0168306	0.671089	-3.10474	Unchanged
OARD1	0.47565	3.3311	2.44857	0.0168313	0.671089	-3.10477	Unchanged
HCST	0.591198	1.83464	2.44842	0.0168378	0.671089	-3.10508	Unchanged
NETO2	0.684636	2.83167	2.44817	0.0168485	0.671089	-3.10558	Unchanged
TSPO	-0.474916	2.98131	-2.44763	0.0168718	0.671089	-3.10666	Unchanged
MANEA	0.409787	2.64793	2.44738	0.0168823	0.671089	-3.10714	Unchanged
DCAF15	-0.437572	2.20327	-2.44692	0.016902	0.671089	-3.10806	Unchanged
AC090241.1	0.0136958	0.00931306	2.44646	0.0169222	0.671089	-3.109	Unchanged
TRGV5P	0.620655	0.74221	2.44598	0.0169426	0.671089	-3.10994	Unchanged
MAP1S	-0.395012	2.42937	-2.44544	0.0169662	0.671089	-3.11103	Unchanged
ATG10	0.421909	2.29305	2.44456	0.0170042	0.671089	-3.11279	Unchanged
EEF1G	-0.5032	8.92945	-2.44343	0.0170532	0.671089	-3.11504	Unchanged
HGH1	-0.614346	3.00239	-2.44235	0.0171002	0.671089	-3.1172	Unchanged
ZNF736	0.703736	3.74551	2.44203	0.0171142	0.671089	-3.11784	Unchanged
GIMAP7	0.832635	2.81794	2.44113	0.0171537	0.671089	-3.11965	Unchanged
AC093840.1	0.649535	0.549637	2.44063	0.0171754	0.671089	-3.12064	Unchanged
FAM25A	-1.49731	1.45002	-2.44061	0.0171762	0.671089	-3.12068	Unchanged
DRAM1	0.544129	2.73492	2.44015	0.0171967	0.671089	-3.12161	Unchanged
ZFP3	0.395593	1.14214	2.43993	0.0172063	0.671089	-3.12205	Unchanged
AC012066.2	0.0240555	0.0211318	2.43874	0.0172582	0.671089	-3.12441	Unchanged
SGSM3	-0.483066	2.31314	-2.43647	0.0173585	0.671089	-3.12896	Unchanged
HSD11B1	0.728567	1.85627	2.43471	0.0174365	0.671089	-3.13247	Unchanged
SLC7A11-AS1	0.0113894	0.00715338	2.43389	0.0174729	0.671089	-3.1341	Unchanged
SLC7A1	-0.605576	3.74746	-2.43358	0.0174865	0.671089	-3.13471	Unchanged
ALOX5AP	0.693322	2.53766	2.43342	0.0174935	0.671089	-3.13503	Unchanged
TYRP1	-1.98921	4.79331	-2.43336	0.017496	0.671089	-3.13514	Unchanged
LNCAROD	0.0189256	0.0117371	2.43316	0.0175051	0.671089	-3.13555	Unchanged
SLFN12	0.520422	2.29391	2.43307	0.0175091	0.671089	-3.13573	Unchanged
CPB2-AS1	0.310975	0.767407	2.43277	0.0175223	0.671089	-3.13632	Unchanged
IL18BP	0.504214	1.6243	2.43271	0.0175251	0.671089	-3.13644	Unchanged
SFT2D1	0.422299	3.81073	2.43241	0.0175386	0.671089	-3.13704	Unchanged
NME8	0.483383	0.707064	2.43239	0.0175396	0.671089	-3.13709	Unchanged
LRRC59	-0.543339	3.34346	-2.43144	0.017582	0.671089	-3.13898	Unchanged
TOP1MT	-0.540828	2.97307	-2.4309	0.017606	0.671089	-3.14005	Unchanged
AC022778.1	0.0111909	0.00614711	2.42972	0.017659	0.671089	-3.1424	Unchanged
DCLRE1A	0.334159	1.60464	2.42953	0.0176675	0.671089	-3.14278	Unchanged
STAG3L5P	0.568185	3.2225	2.42798	0.017737	0.671089	-3.14586	Unchanged
KLK8	-0.834536	0.732695	-2.42798	0.017737	0.671089	-3.14586	Unchanged
TRAV38-1	0.566246	0.623694	2.42793	0.0177391	0.671089	-3.14595	Unchanged
DIRAS1	-0.476124	1.38685	-2.42776	0.0177468	0.671089	-3.14629	Unchanged
CDC42EP1	-0.534507	1.33852	-2.42715	0.0177746	0.671089	-3.14752	Unchanged
IGKV1-6	1.70762	3.88807	2.4271	0.0177769	0.671089	-3.14762	Unchanged
FRG1JP	0.405214	0.934831	2.42697	0.0177828	0.671089	-3.14788	Unchanged
RPS13P2	0.430695	2.42211	2.42624	0.0178154	0.671089	-3.14931	Unchanged
TNFAIP8	0.725894	2.94662	2.42613	0.0178206	0.671089	-3.14954	Unchanged
TRAV10	0.475723	0.381866	2.42611	0.0178217	0.671089	-3.14959	Unchanged
OR5BK1P	0.00620709	0.00340953	2.42585	0.0178333	0.671089	-3.1501	Unchanged
KLHL6	0.460703	0.966478	2.42542	0.0178527	0.671089	-3.15095	Unchanged
AC008080.4	0.0168719	0.0106091	2.42499	0.0178721	0.671089	-3.1518	Unchanged
TAS2R15P	0.702196	1.42912	2.42498	0.0178725	0.671089	-3.15182	Unchanged
BUD23	-0.521982	4.82473	-2.42492	0.0178756	0.671089	-3.15195	Unchanged
MNDA	0.568911	1.87258	2.42488	0.0178773	0.671089	-3.15202	Unchanged
COPE	-0.402237	4.72975	-2.423	0.0179628	0.671089	-3.15576	Unchanged
MAFK	-0.485248	1.44192	-2.42257	0.0179821	0.671089	-3.1566	Unchanged
PSMD5	0.369655	3.03494	2.41997	0.0181013	0.671089	-3.16177	Unchanged
AC099535.2	0.00728343	0.00400076	2.41984	0.0181069	0.671089	-3.16202	Unchanged
TOR1A	0.396935	3.91082	2.41982	0.0181079	0.671089	-3.16206	Unchanged
TUBB4A	-1.35387	4.93226	-2.41921	0.018136	0.671089	-3.16327	Unchanged
PRAF2	-0.330026	1.48052	-2.41887	0.0181517	0.671089	-3.16395	Unchanged
IGSF6	0.542029	2.15012	2.41859	0.0181646	0.671089	-3.16451	Unchanged
MEF2D	-0.617534	3.98199	-2.41821	0.0181821	0.671089	-3.16526	Unchanged
TRBV20-1	0.679949	1.4601	2.41777	0.0182024	0.671089	-3.16613	Unchanged
DHCR24	-0.800135	4.47216	-2.4174	0.0182193	0.671089	-3.16686	Unchanged
TRAV5	0.405932	0.421839	2.41678	0.0182481	0.671089	-3.1681	Unchanged
SYNGAP1-AS1	-0.433948	0.530219	-2.4167	0.0182516	0.671089	-3.16825	Unchanged
POLR2L	-0.47287	4.2444	-2.41613	0.0182782	0.671089	-3.16939	Unchanged
CR1L	0.587047	0.779308	2.41587	0.01829	0.671089	-3.16989	Unchanged
HAUS6P1	0.401579	1.42699	2.41478	0.0183404	0.671089	-3.17205	Unchanged
AC007919.1	0.381659	0.409225	2.41452	0.0183528	0.671089	-3.17257	Unchanged
AC055748.1	0.00969889	0.00577616	2.41435	0.0183607	0.671089	-3.17291	Unchanged
RPAP2	0.432597	2.90001	2.41415	0.0183697	0.671089	-3.17329	Unchanged
METTL25	0.418217	2.00946	2.4141	0.0183722	0.671089	-3.1734	Unchanged
MCC	-0.872078	3.86988	-2.41405	0.0183745	0.671089	-3.1735	Unchanged
TXNDC9	0.435487	4.03437	2.41391	0.0183809	0.671089	-3.17377	Unchanged
SNHG8	0.45554	1.93532	2.41336	0.0184065	0.671089	-3.17486	Unchanged
PRKCZ	-0.587729	2.18057	-2.41289	0.0184285	0.671089	-3.17579	Unchanged
AC129102.1	-0.0826262	0.076398	-2.41273	0.0184357	0.671089	-3.1761	Unchanged
MIEF1	-0.369942	2.00147	-2.41265	0.0184396	0.671089	-3.17626	Unchanged
TRIM63	-0.772027	2.20453	-2.41217	0.0184619	0.671089	-3.17721	Unchanged
TGFB1I1	-0.694346	2.85066	-2.41094	0.0185195	0.671089	-3.17965	Unchanged
AL137789.1	0.687093	1.18768	2.41012	0.0185579	0.671089	-3.18127	Unchanged
AL137025.1	0.030565	0.0194764	2.40928	0.0185975	0.671089	-3.18293	Unchanged
MAFG	-0.394814	1.44646	-2.40881	0.0186193	0.671089	-3.18385	Unchanged
DUSP14	-0.37342	1.4285	-2.40855	0.0186315	0.671089	-3.18436	Unchanged
IL2RB	0.678325	1.98581	2.40851	0.0186335	0.671089	-3.18445	Unchanged
NME4	-0.540305	3.31521	-2.40842	0.0186376	0.671089	-3.18462	Unchanged
AP002784.2	0.409904	3.89776	2.40825	0.0186456	0.671089	-3.18495	Unchanged
SOX12	-0.323638	0.905544	-2.40769	0.018672	0.671089	-3.18606	Unchanged
TFPT	-0.375498	2.62844	-2.40769	0.0186723	0.671089	-3.18607	Unchanged
ZNF493	0.698361	3.93793	2.40757	0.0186778	0.671089	-3.18631	Unchanged
TRMT61B	0.427222	2.81611	2.40727	0.0186919	0.671089	-3.18689	Unchanged
AC009432.2	0.00548521	0.003013	2.406	0.0187519	0.671089	-3.1894	Unchanged
CANT1	-0.449482	3.96621	-2.40576	0.0187636	0.671089	-3.18989	Unchanged
YTHDF1	-0.404037	2.21185	-2.40564	0.018769	0.671089	-3.19011	Unchanged
CLECL1	0.302958	0.346337	2.4052	0.01879	0.671089	-3.19099	Unchanged
AL590617.2	0.155972	0.188396	2.40459	0.0188191	0.671089	-3.1922	Unchanged
MAD1L1	-0.623537	3.857	-2.40389	0.018852	0.671089	-3.19357	Unchanged
ZNF629	-0.43145	1.47212	-2.40381	0.0188558	0.671089	-3.19372	Unchanged
DEXI	-0.358155	1.36418	-2.40372	0.0188603	0.671089	-3.19391	Unchanged
PYCARD	-0.619745	2.55166	-2.40342	0.0188744	0.671089	-3.19449	Unchanged
TRGV9	0.169128	0.146171	2.40322	0.0188838	0.671089	-3.19488	Unchanged
R3HDM4	-0.38758	1.87696	-2.40218	0.0189335	0.671089	-3.19694	Unchanged
KIAA1522	-0.36984	0.836492	-2.40127	0.0189774	0.671089	-3.19875	Unchanged
VTRNA2-1	-1.21765	2.336	-2.40101	0.0189895	0.671089	-3.19924	Unchanged
FKBP10	-0.716474	4.72849	-2.40088	0.0189959	0.671089	-3.19951	Unchanged
CAPN1	-0.486418	4.23376	-2.39934	0.0190695	0.671089	-3.20253	Unchanged
FASN	-0.695022	5.13656	-2.39718	0.0191737	0.671089	-3.20679	Unchanged
SLC9A3R1	-0.531465	3.07413	-2.39711	0.0191771	0.671089	-3.20693	Unchanged
HEXIM1	-0.472624	2.0598	-2.39682	0.0191911	0.671089	-3.2075	Unchanged
ADIPOR1	-0.439146	5.37493	-2.39641	0.019211	0.671089	-3.20831	Unchanged
RMDN1	0.436082	4.23656	2.39622	0.0192203	0.671089	-3.20869	Unchanged
AC127496.4	0.00749408	0.00500925	2.39612	0.0192249	0.671089	-3.20887	Unchanged
IFIT2	0.531584	2.18759	2.39606	0.0192279	0.671089	-3.209	Unchanged
TMEM54	-0.510661	1.687	-2.39557	0.0192513	0.671089	-3.20995	Unchanged
PLEKHM2	-0.615837	3.71443	-2.3954	0.0192597	0.671089	-3.21029	Unchanged
LRPAP1	-0.708697	5.76095	-2.39493	0.0192828	0.671089	-3.21122	Unchanged
ZBED2	0.113097	0.105027	2.39433	0.0193119	0.671089	-3.2124	Unchanged
AL138831.3	0.254317	0.329881	2.39431	0.0193125	0.671089	-3.21243	Unchanged
GNAS	-0.666377	9.62449	-2.39345	0.0193544	0.671089	-3.21412	Unchanged
CBX6	-0.277955	0.966931	-2.39312	0.0193707	0.671089	-3.21478	Unchanged
AC138207.3	0.687534	1.27816	2.39304	0.0193744	0.671089	-3.21492	Unchanged
CAPN2	-0.583903	5.90572	-2.39265	0.0193934	0.671089	-3.21569	Unchanged
H3F3AP1	0.0919232	0.0857721	2.39212	0.0194192	0.671089	-3.21673	Unchanged
IRX3	-0.467221	1.2418	-2.39196	0.0194273	0.671089	-3.21706	Unchanged
SOGA1	-0.549011	2.32809	-2.39081	0.0194834	0.671089	-3.21931	Unchanged
AL513475.2	0.660308	1.07999	2.39074	0.0194867	0.671089	-3.21944	Unchanged
VIM	-0.616612	10.6386	-2.39009	0.0195188	0.671089	-3.22073	Unchanged
ATP5MGP6	0.158298	0.098082	2.38987	0.0195296	0.671089	-3.22116	Unchanged
SMARCD2	-0.426245	3.72752	-2.38969	0.0195384	0.671089	-3.22151	Unchanged
ZNF598	-0.491448	2.29074	-2.38799	0.0196218	0.671089	-3.22484	Unchanged
AC090425.3	0.367995	0.718279	2.38778	0.0196325	0.671089	-3.22526	Unchanged
MRGBP	-0.289748	1.05708	-2.38466	0.0197868	0.671089	-3.23138	Unchanged
SNU13	-0.463134	5.08948	-2.38352	0.0198432	0.671089	-3.2336	Unchanged
DMAC1	0.457919	3.12737	2.38316	0.0198616	0.671089	-3.23432	Unchanged
DPYD-AS2	0.011242	0.00796075	2.38263	0.0198877	0.671089	-3.23534	Unchanged
ID1	-0.483627	0.962868	-2.3822	0.0199094	0.671089	-3.2362	Unchanged
LTBR	-0.581363	5.07781	-2.38188	0.0199251	0.671089	-3.23681	Unchanged
DTX3L	0.633513	4.62936	2.38144	0.0199474	0.671089	-3.23768	Unchanged
SLC7A7	0.618422	3.45703	2.38071	0.0199839	0.671089	-3.23911	Unchanged
NFYB	0.502455	3.20985	2.38005	0.020017	0.671089	-3.2404	Unchanged
IGHV4-59	1.77129	4.28681	2.37938	0.0200507	0.671089	-3.24172	Unchanged
CD4	0.673872	2.81206	2.37914	0.0200627	0.671089	-3.24218	Unchanged
LILRB4	0.726008	3.92436	2.37911	0.0200643	0.671089	-3.24224	Unchanged
CYGB	-0.586016	1.63693	-2.37779	0.0201307	0.671089	-3.24482	Unchanged
SNORA30B	0.797319	1.58688	2.37722	0.0201593	0.671089	-3.24593	Unchanged
IL21R-AS1	0.01382	0.0129267	2.37674	0.0201835	0.671089	-3.24687	Unchanged
GIMAP4	0.755553	3.4207	2.37642	0.0201996	0.671089	-3.24749	Unchanged
AC098935.2	0.38128	0.306845	2.37503	0.0202701	0.671089	-3.25021	Unchanged
SNHG20	0.41706	1.67394	2.37474	0.020285	0.671089	-3.25078	Unchanged
BTBD10P2	0.240801	0.281464	2.37416	0.0203143	0.671089	-3.25191	Unchanged
FAM234A	-0.486811	3.58178	-2.3738	0.0203327	0.671089	-3.25261	Unchanged
AC091932.2	0.0448576	0.0272671	2.3738	0.0203328	0.671089	-3.25262	Unchanged
MAP2K4P1	0.300628	0.665448	2.37366	0.0203398	0.671089	-3.25289	Unchanged
AC092645.2	0.0128982	0.0137618	2.37284	0.0203815	0.671089	-3.25448	Unchanged
TNIP3	0.520794	0.962462	2.37281	0.020383	0.671089	-3.25454	Unchanged
ZNF70	-0.358527	1.29305	-2.37147	0.0204513	0.671089	-3.25715	Unchanged
RBP4	-0.812285	1.00418	-2.37129	0.0204609	0.671089	-3.25752	Unchanged
IGHV3-73	1.49678	2.42152	2.37097	0.0204769	0.671089	-3.25812	Unchanged
BOP1	-0.620291	3.69428	-2.3706	0.0204963	0.671089	-3.25886	Unchanged
DPRXP3	0.0238	0.0201088	2.36998	0.020528	0.671089	-3.26007	Unchanged
HAUS1P1	0.296446	0.524463	2.36977	0.0205386	0.671089	-3.26047	Unchanged
MIR663AHG	-0.273123	0.470829	-2.36883	0.0205871	0.671089	-3.26231	Unchanged
RPSAP9	0.534492	0.935559	2.36842	0.0206081	0.671089	-3.26311	Unchanged
AL033384.2	-0.606393	1.3755	-2.36808	0.0206256	0.671089	-3.26376	Unchanged
LGALS9	0.683248	4.69564	2.36744	0.0206583	0.671089	-3.265	Unchanged
TMC6	-0.726723	4.09393	-2.36448	0.0208119	0.671089	-3.27078	Unchanged
AL157871.3	0.992005	1.96395	2.36162	0.0209607	0.671089	-3.27633	Unchanged
PRAL	0.0879896	0.112286	2.36142	0.0209713	0.671089	-3.27672	Unchanged
AC022075.1	0.343695	0.626693	2.36015	0.021038	0.671089	-3.2792	Unchanged
AC060234.2	0.00860555	0.00741419	2.35974	0.0210593	0.671089	-3.27999	Unchanged
EIF4EBP3	-0.387343	0.852068	-2.3597	0.0210614	0.671089	-3.28006	Unchanged
ALKBH7	-0.361295	2.17048	-2.35961	0.0210661	0.671089	-3.28024	Unchanged
AC092718.8	0.131712	0.114352	2.35905	0.0210956	0.671089	-3.28133	Unchanged
SEMA5A	-0.832853	2.9763	-2.35904	0.0210961	0.671089	-3.28134	Unchanged
NPR1	-0.373891	0.713545	-2.35904	0.0210963	0.671089	-3.28135	Unchanged
SNX12	-0.491476	3.79462	-2.35864	0.0211172	0.671089	-3.28212	Unchanged
ZDHHC2	0.755428	2.97956	2.35758	0.021173	0.671089	-3.28418	Unchanged
SNHG3	0.523214	1.8063	2.35606	0.0212535	0.671089	-3.28713	Unchanged
AL359922.2	0.0492356	0.0722907	2.35572	0.0212713	0.671089	-3.28779	Unchanged
NDUFB4P1	0.199691	0.200548	2.35569	0.0212728	0.671089	-3.28784	Unchanged
KLRB1	0.390705	0.745348	2.35545	0.0212853	0.671089	-3.2883	Unchanged
BTBD6	-0.421387	2.81576	-2.35534	0.0212913	0.671089	-3.28852	Unchanged
SSU72	-0.452552	3.70773	-2.35518	0.0212999	0.671089	-3.28883	Unchanged
BIVM	0.397508	1.44023	2.3549	0.0213147	0.671089	-3.28937	Unchanged
DNTTIP1	-0.381001	3.01652	-2.35487	0.0213162	0.671089	-3.28943	Unchanged
CENPB	-0.433032	2.14841	-2.35444	0.0213392	0.671089	-3.29027	Unchanged
DGKQ	-0.259842	0.553453	-2.35402	0.0213612	0.671089	-3.29107	Unchanged
CLEC5A	0.466229	0.805495	2.35263	0.0214356	0.671089	-3.29378	Unchanged
PKN1	-0.586504	4.15663	-2.35194	0.0214721	0.671089	-3.29511	Unchanged
IL18	0.699067	2.3189	2.35165	0.0214877	0.671089	-3.29567	Unchanged
CLIP3	-0.557531	1.84736	-2.35145	0.0214982	0.671089	-3.29605	Unchanged
AGT	-0.692291	1.34099	-2.35104	0.0215205	0.671089	-3.29686	Unchanged
GNB1L	-0.153738	0.326428	-2.3509	0.0215279	0.671089	-3.29713	Unchanged
SYCP2	0.63121	2.1734	2.35069	0.0215389	0.671089	-3.29752	Unchanged
AC009075.2	0.237234	0.17722	2.35066	0.0215405	0.671089	-3.29758	Unchanged
SCRIB	-0.497566	1.98387	-2.3506	0.0215442	0.671089	-3.29771	Unchanged
COMTD1	-0.33236	1.09753	-2.35051	0.021549	0.671089	-3.29789	Unchanged
TRAV8-6	0.548287	0.777092	2.35025	0.0215628	0.671089	-3.29839	Unchanged
CYTH2	-0.505929	3.63489	-2.35014	0.0215685	0.671089	-3.29859	Unchanged
TRAV20	0.363585	0.356404	2.34995	0.0215788	0.671089	-3.29897	Unchanged
AC099668.1	-0.245363	0.40525	-2.34994	0.0215792	0.671089	-3.29898	Unchanged
AL356750.1	0.0182926	0.0149607	2.34894	0.021633	0.671089	-3.30092	Unchanged
NAE1	0.527188	4.10922	2.3485	0.0216566	0.671089	-3.30177	Unchanged
CPLANE2	-0.285464	0.608357	-2.34806	0.0216806	0.671089	-3.30263	Unchanged
IGKV1D-16	1.31412	2.22109	2.34805	0.0216812	0.671089	-3.30265	Unchanged
PCGF2	-0.584437	3.53121	-2.34755	0.0217079	0.671089	-3.30361	Unchanged
CEACAM21	0.380489	0.770982	2.34665	0.0217567	0.671089	-3.30536	Unchanged
DGCR6	-0.251581	0.598373	-2.34665	0.0217567	0.671089	-3.30536	Unchanged
AC022558.3	0.387166	0.433703	2.34572	0.0218067	0.671089	-3.30714	Unchanged
PCDHGC3	-0.689351	4.90123	-2.34537	0.0218256	0.671089	-3.30782	Unchanged
ANKRA2	0.505342	3.379	2.34536	0.0218261	0.671089	-3.30784	Unchanged
ZC3H12D	0.261939	0.429424	2.34463	0.021866	0.671089	-3.30926	Unchanged
AL033527.4	0.0125124	0.0113502	2.34418	0.0218904	0.671089	-3.31012	Unchanged
LATS2	-0.504507	2.37704	-2.34299	0.0219552	0.671089	-3.31242	Unchanged
STARD10	-0.550017	3.31813	-2.3417	0.0220252	0.671089	-3.3149	Unchanged
RN7SL173P	0.0224773	0.0145463	2.34167	0.0220273	0.671089	-3.31498	Unchanged
TMEM94	-0.597071	3.89093	-2.34113	0.0220564	0.671089	-3.316	Unchanged
MICU3	0.568081	1.72373	2.34083	0.0220728	0.671089	-3.31658	Unchanged
AL159169.2	0.00933418	0.00557583	2.34072	0.0220789	0.671089	-3.31679	Unchanged
VSIG4	0.718427	3.19744	2.3398	0.0221292	0.671089	-3.31857	Unchanged
AC087633.2	-0.224629	0.749317	-2.33946	0.0221481	0.671089	-3.31923	Unchanged
TAGAP	0.551537	1.69524	2.33848	0.0222022	0.671089	-3.32113	Unchanged
PCSK1N	-0.267251	0.283249	-2.33784	0.0222374	0.671089	-3.32236	Unchanged
CD5	0.506222	1.04109	2.33783	0.0222379	0.671089	-3.32238	Unchanged
AC019080.2	0.0314211	0.0225605	2.33774	0.0222429	0.671089	-3.32255	Unchanged
C1GALT1C1	0.339541	2.16837	2.33751	0.0222554	0.671089	-3.32299	Unchanged
DGCR2	-0.420443	3.65039	-2.33734	0.0222646	0.671089	-3.32331	Unchanged
IGHV3-13	1.26111	2.03883	2.33721	0.0222721	0.671089	-3.32357	Unchanged
DPYSL4	-0.330758	0.660314	-2.33524	0.0223807	0.671089	-3.32736	Unchanged
IGHV3-64D	1.16032	1.48848	2.33515	0.0223859	0.671089	-3.32754	Unchanged
IGHV3-11	1.69795	4.02704	2.33513	0.022387	0.671089	-3.32758	Unchanged
MTND6P5	0.0555944	0.0396581	2.33473	0.0224093	0.671089	-3.32835	Unchanged
AC127024.6	0.429767	1.00238	2.33435	0.0224304	0.671089	-3.32908	Unchanged
ZDHHC4P1	0.0912376	0.076277	2.33386	0.0224574	0.671089	-3.33002	Unchanged
RTL10	-0.251674	0.579333	-2.33385	0.0224581	0.671089	-3.33004	Unchanged
LETM1	-0.434928	2.33475	-2.3336	0.022472	0.671089	-3.33052	Unchanged
RPS4XP10	0.180742	0.147363	2.33311	0.022499	0.671089	-3.33145	Unchanged
JAKMIP1	0.350893	0.543062	2.33297	0.0225071	0.671089	-3.33173	Unchanged
PDCD2	0.361161	3.42891	2.33296	0.0225074	0.671089	-3.33174	Unchanged
BLID	0.211393	0.198119	2.33278	0.0225174	0.671089	-3.33209	Unchanged
PTK6	-0.26085	0.256928	-2.33191	0.022566	0.671089	-3.33377	Unchanged
AGAP11	-0.353225	0.483945	-2.33139	0.0225952	0.671089	-3.33477	Unchanged
HMGN2P35	0.73154	1.12648	2.33128	0.0226011	0.671089	-3.33498	Unchanged
PPP1R16A	-0.4883	1.63942	-2.33056	0.0226416	0.671089	-3.33637	Unchanged
MIR573	0.710762	0.390418	2.33004	0.0226705	0.671089	-3.33736	Unchanged
U2	0.110124	0.066792	2.32984	0.0226821	0.671089	-3.33775	Unchanged
RPL31P49	0.424589	0.622526	2.32945	0.0227036	0.671089	-3.33849	Unchanged
BBS10	0.321828	1.75294	2.32903	0.0227275	0.671089	-3.33931	Unchanged
IFT74	0.499639	2.36812	2.32844	0.0227605	0.671089	-3.34044	Unchanged
TIAL1	0.388933	5.03227	2.32836	0.0227651	0.671089	-3.3406	Unchanged
PTPRCAP	0.40048	0.853692	2.3283	0.0227684	0.671089	-3.34071	Unchanged
PCED1B	0.382959	0.703615	2.32716	0.0228327	0.671089	-3.3429	Unchanged
WARS	0.788482	7.8954	2.32697	0.0228435	0.671089	-3.34327	Unchanged
ZBP1	0.632325	1.2726	2.32677	0.0228543	0.671089	-3.34364	Unchanged
UCK2	-0.393745	2.89885	-2.3262	0.022887	0.671089	-3.34475	Unchanged
PARPBP	0.511612	2.50065	2.32551	0.0229256	0.671089	-3.34606	Unchanged
C12orf4	0.388898	3.37781	2.3251	0.0229491	0.671089	-3.34685	Unchanged
AC083875.1	0.0538617	0.0546696	2.32476	0.0229682	0.671089	-3.3475	Unchanged
GPR34	0.384156	1.17131	2.3247	0.0229715	0.671089	-3.34761	Unchanged
CDC42P5	0.475863	0.653404	2.32434	0.0229921	0.671089	-3.3483	Unchanged
IGHV4-55	0.658268	0.977586	2.32431	0.0229939	0.671089	-3.34837	Unchanged
CEP170B	-0.549183	1.79642	-2.32405	0.0230084	0.671089	-3.34886	Unchanged
TRBC1	0.691747	1.63091	2.32402	0.0230105	0.671089	-3.34893	Unchanged
AC007695.1	0.0630427	0.0660441	2.32343	0.0230438	0.671089	-3.35005	Unchanged
LILRB1	0.620483	1.95872	2.32301	0.0230675	0.671089	-3.35085	Unchanged
IGLV2-5	0.927934	1.01168	2.32298	0.0230695	0.671089	-3.35092	Unchanged
BLOC1S5-TXNDC5	0.0634085	0.0599491	2.3228	0.0230796	0.671089	-3.35126	Unchanged
CHERP	-0.485649	2.78876	-2.32231	0.0231076	0.671089	-3.3522	Unchanged
TRBV5-5	0.245529	0.266291	2.32193	0.0231291	0.671089	-3.35292	Unchanged
AC016596.1	0.00403442	0.00221609	2.31927	0.0232812	0.671089	-3.35801	Unchanged
AC104316.1	0.227737	0.473734	2.31785	0.0233632	0.671089	-3.36074	Unchanged
PPP6R2	-0.380523	2.62927	-2.31772	0.0233708	0.671089	-3.36099	Unchanged
VAMP5	0.67733	4.35625	2.31723	0.023399	0.671089	-3.36193	Unchanged
TRAF3IP3	0.668251	1.91403	2.31663	0.0234334	0.671089	-3.36307	Unchanged
MATR3	-0.695152	2.86603	-2.31637	0.0234484	0.671089	-3.36357	Unchanged
AC040169.3	0.0193987	0.0128811	2.31541	0.0235039	0.671089	-3.3654	Unchanged
AC093010.2	0.00620004	0.00340566	2.31492	0.0235323	0.671089	-3.36634	Unchanged
MAT2B	0.407432	4.56393	2.31482	0.023538	0.671089	-3.36653	Unchanged
MTPN	-0.432734	3.45131	-2.31465	0.0235477	0.671089	-3.36685	Unchanged
HLA-DOB	0.601171	1.19413	2.31409	0.0235803	0.671089	-3.36792	Unchanged
AC018475.1	0.0744409	0.0943093	2.31342	0.0236194	0.671089	-3.36921	Unchanged
AMDHD2	-0.496797	2.44749	-2.3131	0.0236376	0.671089	-3.36981	Unchanged
AC008781.2	0.012392	0.00993824	2.31288	0.0236505	0.671089	-3.37023	Unchanged
GAS2L1	-0.421389	1.3978	-2.31231	0.0236841	0.671089	-3.37133	Unchanged
AC122718.2	0.127396	0.184253	2.31209	0.0236965	0.671089	-3.37174	Unchanged
CLN3	-0.566871	3.87704	-2.31179	0.0237142	0.671089	-3.37232	Unchanged
TRAPPC6A	-0.400335	1.92303	-2.31116	0.023751	0.671089	-3.37352	Unchanged
BRF1	-0.488452	3.13022	-2.31103	0.0237585	0.671089	-3.37377	Unchanged
CHCHD10	-0.748564	5.39707	-2.31064	0.0237815	0.671089	-3.37452	Unchanged
PRR5	-0.391227	1.28394	-2.31042	0.0237943	0.671089	-3.37493	Unchanged
VANGL2	-0.58704	1.77431	-2.31009	0.0238133	0.671089	-3.37555	Unchanged
AC068989.1	0.00395753	0.00262246	2.30971	0.023836	0.671089	-3.3763	Unchanged
MIAT	0.0636533	0.0556385	2.30925	0.0238625	0.671089	-3.37716	Unchanged
PYROXD1	0.332652	2.37266	2.30853	0.0239051	0.671089	-3.37854	Unchanged
RRN3P1	0.484955	1.82888	2.3084	0.0239129	0.671089	-3.37879	Unchanged
PERP	-0.717333	1.78718	-2.30807	0.0239321	0.671089	-3.37941	Unchanged
AC015911.7	0.332315	0.380905	2.30761	0.0239594	0.671089	-3.3803	Unchanged
DOK4	-0.396917	1.35403	-2.30678	0.024008	0.671089	-3.38187	Unchanged
LINC00484	0.0209263	0.0123919	2.30666	0.0240153	0.671089	-3.38211	Unchanged
TRAF7	-0.496435	4.31463	-2.30649	0.0240249	0.671089	-3.38242	Unchanged
TELO2	-0.401338	1.74251	-2.30633	0.0240344	0.671089	-3.38273	Unchanged
AC008937.3	0.143914	0.134319	2.30565	0.0240746	0.671089	-3.38402	Unchanged
AC027348.1	-0.00707336	0.00318799	-2.30508	0.0241082	0.671089	-3.3851	Unchanged
AC023825.1	0.308679	0.366187	2.305	0.0241134	0.671089	-3.38527	Unchanged
EBLN3P	0.0778193	0.172287	2.30498	0.0241147	0.671089	-3.38531	Unchanged
FADS3	-0.535793	3.68186	-2.30461	0.0241362	0.671089	-3.386	Unchanged
SPSB1	-0.437193	2.25732	-2.30438	0.0241498	0.671089	-3.38644	Unchanged
POGK	-0.329822	2.20773	-2.30383	0.0241824	0.671089	-3.38749	Unchanged
ACAP1	0.563045	1.63869	2.30335	0.0242109	0.671089	-3.3884	Unchanged
CRYBG1	0.713388	2.03504	2.30283	0.024242	0.671089	-3.3894	Unchanged
TRAP1	-0.451113	4.33539	-2.30255	0.0242589	0.671089	-3.38994	Unchanged
SEPTIN9	-0.65535	8.39902	-2.30251	0.0242609	0.671089	-3.39	Unchanged
CTAGE6	0.892617	1.51697	2.30227	0.0242752	0.671089	-3.39046	Unchanged
AC092807.3	0.0205589	0.0144243	2.30174	0.024307	0.671089	-3.39147	Unchanged
PGLS	-0.469551	3.22568	-2.30142	0.0243259	0.671089	-3.39208	Unchanged
PCGF3	-0.455007	2.38052	-2.30116	0.0243417	0.671089	-3.39258	Unchanged
COQ10BP2	0.139838	0.123969	2.30108	0.0243463	0.671089	-3.39273	Unchanged
ZNF239	0.49809	1.50389	2.30069	0.0243693	0.671089	-3.39346	Unchanged
TMEM259	-0.589551	4.75817	-2.2997	0.024429	0.671089	-3.39535	Unchanged
CIITA	0.920816	3.91561	2.29959	0.0244351	0.671089	-3.39555	Unchanged
ZNF415P1	0.0606008	0.0611788	2.29946	0.0244431	0.671089	-3.3958	Unchanged
AC022413.2	-0.0238876	0.0122171	-2.29876	0.0244852	0.671089	-3.39714	Unchanged
UBXN6	-0.502067	4.11502	-2.29791	0.0245361	0.671089	-3.39875	Unchanged
IGKV6-21	1.13836	1.52074	2.29789	0.0245371	0.671089	-3.39878	Unchanged
PDSS1P1	0.519327	0.991289	2.29784	0.0245404	0.671089	-3.39888	Unchanged
AC010615.1	0.600229	2.10844	2.29678	0.0246043	0.671089	-3.4009	Unchanged
TMEM14DP	0.523874	2.62156	2.29677	0.024605	0.671089	-3.40092	Unchanged
GORAB-AS1	0.0159469	0.0136377	2.29667	0.024611	0.671089	-3.40111	Unchanged
EIF4EP1	0.562399	0.962323	2.29559	0.024676	0.671089	-3.40315	Unchanged
RPL18AP3	-0.577202	6.24759	-2.29522	0.0246986	0.671089	-3.40386	Unchanged
AL035410.1	0.0970831	0.104772	2.29493	0.0247157	0.671089	-3.4044	Unchanged
SLC30A7	0.265344	1.8953	2.29441	0.0247474	0.671089	-3.40539	Unchanged
KIF20B	0.473712	2.22639	2.29426	0.0247563	0.671089	-3.40567	Unchanged
MRPL21	-0.340757	3.93847	-2.29353	0.0248009	0.671089	-3.40707	Unchanged
TRAV6	0.424984	0.365019	2.29342	0.0248076	0.671089	-3.40728	Unchanged
AL713899.1	-0.198878	0.0896353	-2.29322	0.0248196	0.671089	-3.40765	Unchanged
PRXL2A	-0.494618	3.59464	-2.29234	0.0248731	0.671089	-3.40932	Unchanged
AC022784.1	-0.37973	0.761474	-2.29197	0.0248957	0.671089	-3.41002	Unchanged
FOXO6	-0.243554	0.274799	-2.29167	0.024914	0.671089	-3.41059	Unchanged
AC015971.1	0.124184	0.187711	2.29132	0.024935	0.671089	-3.41125	Unchanged
CNPPD1	-0.351723	2.89378	-2.2909	0.0249607	0.671089	-3.41204	Unchanged
RPS7P7	0.31184	0.275196	2.29086	0.0249634	0.671089	-3.41213	Unchanged
GDF15	-1.03133	3.34805	-2.29074	0.0249707	0.671089	-3.41235	Unchanged
RNF144A	-0.493863	2.69232	-2.2904	0.0249911	0.671089	-3.41299	Unchanged
AL589986.2	0.0146326	0.00803763	2.29017	0.0250055	0.671089	-3.41343	Unchanged
CD27	0.509137	1.09742	2.29011	0.0250088	0.671089	-3.41353	Unchanged
RBPJP6	0.0604045	0.078927	2.28965	0.0250371	0.671089	-3.41441	Unchanged
MOG	0.749804	0.879551	2.2896	0.0250401	0.671089	-3.4145	Unchanged
KMO	0.526658	1.50407	2.28887	0.0250853	0.671089	-3.4159	Unchanged
IGKV5-2	0.965374	1.13421	2.28816	0.0251288	0.671089	-3.41724	Unchanged
VARS2	-0.476403	2.95667	-2.28813	0.0251305	0.671089	-3.41729	Unchanged
IGHV4-34	1.54443	3.83411	2.28784	0.025148	0.671089	-3.41783	Unchanged
ZNF622	-0.395181	2.84239	-2.28755	0.0251663	0.671089	-3.4184	Unchanged
PPIAP70	0.481292	0.633065	2.28725	0.0251842	0.671089	-3.41895	Unchanged
C20orf27	-0.291753	1.20993	-2.28707	0.0251958	0.671089	-3.4193	Unchanged
SIRPB2	0.388671	0.782219	2.28654	0.0252284	0.671089	-3.4203	Unchanged
CASD1	0.43852	2.59111	2.28654	0.0252285	0.671089	-3.42031	Unchanged
SCARF2	-0.549513	1.86282	-2.28557	0.0252883	0.671089	-3.42214	Unchanged
NUMBL	-0.561819	2.53542	-2.2852	0.0253109	0.671089	-3.42283	Unchanged
AC092881.1	0.0300299	0.030603	2.28417	0.0253746	0.671089	-3.42478	Unchanged
AL512633.1	0.346777	1.16059	2.28353	0.0254143	0.671089	-3.42599	Unchanged
KYAT3	0.379614	2.73219	2.28317	0.0254365	0.671089	-3.42667	Unchanged
CHMP5	0.456417	4.62474	2.28312	0.0254399	0.671089	-3.42677	Unchanged
LARS2	0.429439	3.09895	2.28287	0.0254553	0.671089	-3.42724	Unchanged
APOBEC3H	0.309398	0.467322	2.2828	0.0254596	0.671089	-3.42737	Unchanged
AC005332.3	0.0302082	0.037731	2.28266	0.0254685	0.671089	-3.42764	Unchanged
CD1D	0.103181	0.227411	2.28224	0.0254945	0.671089	-3.42843	Unchanged
RWDD3	0.355223	2.06449	2.28207	0.0255052	0.671089	-3.42875	Unchanged
LANCL1-AS1	0.0168706	0.0101642	2.28148	0.0255415	0.671089	-3.42986	Unchanged
SLC30A6	0.265294	3.17736	2.28074	0.0255877	0.671089	-3.43126	Unchanged
RPL21P119	0.626777	1.04635	2.28067	0.0255918	0.671089	-3.43138	Unchanged
AC067852.4	0.0136528	0.00928498	2.28059	0.0255972	0.671089	-3.43154	Unchanged
BEGAIN	-0.325453	0.535948	-2.28048	0.0256043	0.671089	-3.43176	Unchanged
AL627308.2	0.466565	0.728085	2.28034	0.0256127	0.671089	-3.43201	Unchanged
NMRAL1	-0.417348	3.92109	-2.2801	0.0256279	0.671089	-3.43247	Unchanged
RNVU1-4	0.0649104	0.035655	2.27978	0.0256479	0.671089	-3.43307	Unchanged
MAP2K2	-0.572801	5.34955	-2.27956	0.0256616	0.671089	-3.43349	Unchanged
CDIP1	-0.411512	1.70672	-2.2793	0.0256779	0.671089	-3.43398	Unchanged
PARP12	0.587593	3.43076	2.2791	0.0256904	0.671089	-3.43436	Unchanged
AC069368.1	-0.573758	4.15271	-2.27906	0.0256931	0.671089	-3.43444	Unchanged
FAM216A	0.443761	2.04054	2.27887	0.0257049	0.671089	-3.43479	Unchanged
DMBT1	0.77657	0.967139	2.27878	0.0257106	0.671089	-3.43496	Unchanged
7SK	0.0502355	0.0341142	2.27852	0.0257266	0.671089	-3.43544	Unchanged
AC008038.1	-0.527184	7.85271	-2.27789	0.0257663	0.671089	-3.43664	Unchanged
AL121933.2	0.0425893	0.0468583	2.27772	0.0257766	0.671089	-3.43695	Unchanged
RPL13AP5	-0.455189	9.5083	-2.27753	0.0257887	0.671089	-3.43731	Unchanged
SMTN	-0.660553	2.73226	-2.27738	0.025798	0.671089	-3.43759	Unchanged
COLGALT1	-0.503953	4.6282	-2.27612	0.0258771	0.671089	-3.43996	Unchanged
LCE2A	-0.876543	1.09302	-2.27571	0.0259035	0.671089	-3.44075	Unchanged
CDC37	-0.527977	6.00352	-2.27448	0.0259809	0.671089	-3.44306	Unchanged
GPR82	0.282405	0.379956	2.27423	0.0259971	0.671089	-3.44354	Unchanged
TRAV8-4	0.604908	0.958405	2.2738	0.0260237	0.671089	-3.44433	Unchanged
VPS28	-0.490615	4.1936	-2.27326	0.0260584	0.671089	-3.44536	Unchanged
HBA2	-1.40435	6.35404	-2.27271	0.0260932	0.671089	-3.44639	Unchanged
LINC00520	-0.336656	0.337534	-2.2726	0.0260998	0.671089	-3.44659	Unchanged
MAPK11	-0.204138	0.562669	-2.27247	0.0261082	0.671089	-3.44684	Unchanged
KLRG1	0.296152	0.707835	2.27222	0.0261239	0.671089	-3.4473	Unchanged
TBC1D9B	-0.638583	4.21975	-2.2721	0.0261318	0.671089	-3.44754	Unchanged
RPS6KA4	-0.462919	2.34755	-2.27163	0.0261615	0.671089	-3.44841	Unchanged
AC008750.1	0.337767	0.512464	2.2716	0.0261635	0.671089	-3.44847	Unchanged
ADM	-0.681186	1.98932	-2.27102	0.0262007	0.671089	-3.44957	Unchanged
AL034550.1	-0.0580536	0.100487	-2.27086	0.0262105	0.671089	-3.44986	Unchanged
EPN1	-0.609191	4.35576	-2.27074	0.0262187	0.671089	-3.4501	Unchanged
FIS1	-0.439849	5.2857	-2.27067	0.0262229	0.671089	-3.45023	Unchanged
PAFAH2	-0.31418	1.92868	-2.27011	0.0262589	0.671089	-3.45129	Unchanged
HECTD3	-0.550954	3.72656	-2.27	0.0262659	0.671089	-3.45149	Unchanged
PTAFR	0.525604	1.54002	2.26954	0.0262948	0.671089	-3.45234	Unchanged
AF230666.1	0.411874	0.641966	2.26953	0.0262954	0.671089	-3.45236	Unchanged
XRCC4	0.314761	1.90861	2.26847	0.0263633	0.671089	-3.45436	Unchanged
AC005998.1	0.00366996	0.0020159	2.26792	0.026399	0.671089	-3.4554	Unchanged
AC005515.1	0.0307224	0.0277319	2.26786	0.0264026	0.671089	-3.45551	Unchanged
UPK1A	-0.0816284	0.0752828	-2.26735	0.0264354	0.671089	-3.45647	Unchanged
BLVRB	-0.426517	3.36918	-2.26734	0.0264361	0.671089	-3.45649	Unchanged
CYCSP24	0.547862	1.25716	2.26727	0.0264403	0.671089	-3.45661	Unchanged
DCAF17	0.499577	3.58994	2.26653	0.0264881	0.671089	-3.45801	Unchanged
MAP2K4	0.40785	3.49683	2.2656	0.0265479	0.671089	-3.45975	Unchanged
IGHG3	1.80751	5.7563	2.26492	0.0265915	0.671089	-3.46102	Unchanged
AGAP1	-0.580374	4.16432	-2.2649	0.0265931	0.671089	-3.46107	Unchanged
AC245100.2	0.419024	1.56983	2.26418	0.0266395	0.671089	-3.46241	Unchanged
AL021368.2	0.0222357	0.0237439	2.26392	0.0266561	0.671089	-3.46289	Unchanged
ZNF780B	0.479449	4.25674	2.26384	0.0266616	0.671089	-3.46305	Unchanged
AP3D1	-0.559421	4.2372	-2.26365	0.026674	0.671089	-3.46341	Unchanged
IGKV3OR2-268	0.902576	1.59856	2.26321	0.0267026	0.671089	-3.46424	Unchanged
NAXE	-0.500101	5.58914	-2.26302	0.0267144	0.671089	-3.46458	Unchanged
CCNQ	-0.317731	2.79113	-2.26244	0.0267519	0.671089	-3.46567	Unchanged
IL15RA	0.627639	2.15269	2.26238	0.0267562	0.671089	-3.46579	Unchanged
AC016542.2	0.0381504	0.0254198	2.26221	0.0267672	0.671089	-3.46611	Unchanged
MGAM2	0.592676	0.547819	2.26214	0.0267716	0.671089	-3.46624	Unchanged
SLC15A3	0.671372	2.89885	2.26208	0.0267757	0.671089	-3.46635	Unchanged
SUCNR1	0.246448	0.309738	2.2613	0.026826	0.671089	-3.46781	Unchanged
GPR183	0.676539	2.36038	2.26013	0.0269024	0.671089	-3.47	Unchanged
AL691420.1	0.0158473	0.00959762	2.25997	0.0269131	0.671089	-3.47031	Unchanged
URGCP-MRPS24	-0.11364	0.105474	-2.25996	0.0269135	0.671089	-3.47032	Unchanged
ZNF75D	0.466118	1.96085	2.25871	0.0269953	0.671089	-3.47267	Unchanged
INTS1	-0.529289	2.73888	-2.25824	0.0270262	0.671089	-3.47355	Unchanged
TCTN3	-0.363218	3.39119	-2.2578	0.0270548	0.671089	-3.47437	Unchanged
SHANK3	-0.602613	1.96514	-2.25758	0.0270694	0.671089	-3.47478	Unchanged
BCL2L15	0.275184	0.317883	2.25739	0.0270815	0.671089	-3.47513	Unchanged
JUP	-0.874767	3.47279	-2.25691	0.0271132	0.671089	-3.47603	Unchanged
GRIA2	0.645894	0.736661	2.25688	0.0271152	0.671089	-3.47609	Unchanged
AC008840.1	0.327177	0.378487	2.25662	0.0271324	0.671089	-3.47658	Unchanged
ODC1-DT	0.00739567	0.00540822	2.25626	0.0271562	0.671089	-3.47726	Unchanged
RAB19	0.231401	0.342896	2.25556	0.0272017	0.671089	-3.47855	Unchanged
CASKIN1	-0.193934	0.202671	-2.25498	0.02724	0.671089	-3.47964	Unchanged
MED25	-0.445331	3.78626	-2.25489	0.0272462	0.671089	-3.47981	Unchanged
NDUFA4L2	-0.509491	1.38375	-2.2544	0.0272786	0.671089	-3.48073	Unchanged
POLDIP2	-0.414422	4.29333	-2.2543	0.0272848	0.671089	-3.48091	Unchanged
RP2	0.319975	2.39674	2.2543	0.0272849	0.671089	-3.48091	Unchanged
DENND6B	-0.274101	0.840696	-2.25396	0.0273077	0.671089	-3.48155	Unchanged
PROS1	-0.568544	3.37268	-2.25323	0.0273557	0.671089	-3.48291	Unchanged
AGBL3	0.320336	0.670948	2.25242	0.0274094	0.671089	-3.48442	Unchanged
NCF1B	0.681071	2.70622	2.25233	0.0274153	0.671089	-3.48459	Unchanged
POU3F1	-0.196373	0.247387	-2.25217	0.0274259	0.671089	-3.48489	Unchanged
SLC35F1	0.319124	0.465534	2.25217	0.0274262	0.671089	-3.4849	Unchanged
GFER	-0.368125	3.44276	-2.25207	0.0274326	0.671089	-3.48508	Unchanged
AC009299.2	-0.625754	3.795	-2.25101	0.027503	0.671089	-3.48706	Unchanged
DNAJC5	-0.385039	1.95592	-2.25073	0.0275219	0.671089	-3.48759	Unchanged
AC093788.1	0.0197199	0.0192727	2.25071	0.027523	0.671089	-3.48762	Unchanged
AL157400.5	-0.148789	0.203537	-2.25067	0.0275256	0.671089	-3.48769	Unchanged
AC093838.2	0.00960449	0.00616849	2.25059	0.027531	0.671089	-3.48784	Unchanged
AL359715.4	0.0197059	0.0108243	2.25012	0.0275622	0.671089	-3.48872	Unchanged
ESRRA	-0.371329	1.31955	-2.25005	0.0275672	0.671089	-3.48886	Unchanged
TRG-AS1	0.0303328	0.0321232	2.24999	0.027571	0.671089	-3.48896	Unchanged
BCAS2P2	0.563879	0.953931	2.24998	0.0275715	0.671089	-3.48898	Unchanged
CAPS2	0.354708	1.04657	2.24984	0.0275808	0.671089	-3.48924	Unchanged
REPIN1	-0.593766	3.58121	-2.24968	0.0275917	0.671089	-3.48954	Unchanged
PROCR	-0.544127	1.94137	-2.24949	0.0276044	0.671089	-3.4899	Unchanged
ISCA1P1	0.482117	3.81594	2.24826	0.0276862	0.671089	-3.49218	Unchanged
UBTD1	-0.295441	1.13142	-2.2481	0.0276969	0.671089	-3.49248	Unchanged
IGHV3-23	1.78695	6.27865	2.24808	0.0276982	0.671089	-3.49252	Unchanged
AC090751.1	0.132764	0.112737	2.24787	0.0277124	0.671089	-3.49291	Unchanged
PES1	-0.554927	5.01287	-2.24767	0.0277258	0.671089	-3.49328	Unchanged
SH3PXD2B	-0.602414	3.17729	-2.24713	0.0277618	0.671089	-3.49429	Unchanged
TSR3	-0.37981	2.27655	-2.24706	0.0277668	0.671089	-3.49443	Unchanged
ACAP3	-0.547294	2.16807	-2.24629	0.0278184	0.671089	-3.49586	Unchanged
AC067940.1	0.144827	0.154314	2.24556	0.0278677	0.671089	-3.49723	Unchanged
CEP162	0.471539	2.29424	2.24528	0.0278867	0.671089	-3.49775	Unchanged
IER2	-0.429272	1.48972	-2.24414	0.0279631	0.671089	-3.49986	Unchanged
CRYBB2P1	-0.470894	2.41907	-2.2439	0.0279791	0.671089	-3.5003	Unchanged
NMU	-0.566216	0.798959	-2.24384	0.0279832	0.671089	-3.50042	Unchanged
BMS1P8	0.541875	0.431116	2.24299	0.0280409	0.671089	-3.502	Unchanged
LINC02033	0.00467926	0.0030189	2.24273	0.0280583	0.671089	-3.50248	Unchanged
LILRB2	0.69486	3.14246	2.24268	0.0280619	0.671089	-3.50258	Unchanged
E2F3P1	0.461742	0.541706	2.24226	0.0280902	0.671089	-3.50336	Unchanged
ZNF525	0.550753	3.24269	2.24219	0.028095	0.671089	-3.50349	Unchanged
CLCN7	-0.601577	6.25628	-2.24181	0.0281206	0.671089	-3.50419	Unchanged
LINC00672	0.00711474	0.0048053	2.24152	0.0281405	0.671089	-3.50474	Unchanged
RHOH	0.298671	0.609678	2.24147	0.0281442	0.671089	-3.50484	Unchanged
LINC01546	0.144181	0.0863068	2.24109	0.0281697	0.671089	-3.50554	Unchanged
ARHGEF6	0.56359	2.67287	2.24087	0.0281846	0.671089	-3.50595	Unchanged
MTX1	-0.369903	4.0816	-2.24053	0.0282075	0.671089	-3.50657	Unchanged
TAS2R39	0.590031	0.635443	2.24034	0.0282204	0.671089	-3.50693	Unchanged
LINC00574	-0.00313138	0.00141133	-2.24005	0.0282405	0.671089	-3.50748	Unchanged
ATP9A	-0.431034	1.66266	-2.23983	0.0282557	0.671089	-3.50789	Unchanged
INO80E	-0.432341	3.88769	-2.23971	0.0282638	0.671089	-3.50811	Unchanged
AC063944.1	0.0146114	0.00802599	2.23935	0.028288	0.671089	-3.50877	Unchanged
PLEK	0.581692	2.49579	2.23897	0.0283143	0.671089	-3.50949	Unchanged
SZT2-AS1	-0.227606	0.136196	-2.23885	0.0283222	0.671089	-3.50971	Unchanged
AC007639.1	0.0137056	0.0110909	2.23855	0.0283425	0.671089	-3.51026	Unchanged
MITD1	0.398934	3.44847	2.23825	0.0283631	0.671089	-3.51082	Unchanged
ZBTB20-AS1	0.038339	0.0312985	2.23816	0.0283693	0.671089	-3.51099	Unchanged
GCNA	0.506517	1.70905	2.23779	0.0283949	0.671089	-3.51168	Unchanged
ZNF847P	0.0121192	0.00710564	2.23747	0.0284164	0.671089	-3.51227	Unchanged
MCM9	0.456985	1.98703	2.23722	0.0284336	0.671089	-3.51273	Unchanged
AC001226.2	0.12798	0.2077	2.23688	0.0284569	0.671089	-3.51336	Unchanged
AC022493.2	0.20037	0.201229	2.23626	0.0284992	0.671089	-3.51451	Unchanged
NCR1	0.281554	0.340996	2.23611	0.0285099	0.671089	-3.5148	Unchanged
RAE1	-0.480072	3.75485	-2.23583	0.0285288	0.671089	-3.51531	Unchanged
NMRK1	0.278182	1.3292	2.23564	0.028542	0.671089	-3.51567	Unchanged
GON7	0.316236	1.54246	2.23546	0.0285545	0.671089	-3.516	Unchanged
FGFR1OP	0.373601	2.4193	2.23488	0.028594	0.671089	-3.51707	Unchanged
TMEM273	0.390476	1.23374	2.23483	0.0285977	0.671089	-3.51717	Unchanged
BUD13P1	0.010296	0.00655276	2.23479	0.0286004	0.671089	-3.51724	Unchanged
SLA2	0.244422	0.414494	2.23471	0.0286057	0.671089	-3.51738	Unchanged
TRAV14DV4	0.43765	0.639316	2.23371	0.0286747	0.671089	-3.51924	Unchanged
ZNF181	0.364461	2.63372	2.23361	0.0286815	0.671089	-3.51943	Unchanged
CD74	0.741233	7.83815	2.23338	0.0286978	0.671089	-3.51986	Unchanged
NCDN	-0.413495	2.20561	-2.23334	0.0287001	0.671089	-3.51992	Unchanged
S100A13	-0.510361	5.92037	-2.23273	0.0287424	0.671089	-3.52106	Unchanged
PISD	-0.441456	2.58912	-2.2327	0.0287442	0.671089	-3.52111	Unchanged
CLPTM1	-0.382314	4.61637	-2.23258	0.0287529	0.671089	-3.52134	Unchanged
PPP1R3B	-0.460455	2.49144	-2.23241	0.0287643	0.671089	-3.52165	Unchanged
EPHB4	-0.678766	3.47313	-2.23238	0.0287668	0.671089	-3.52171	Unchanged
AP000845.1	0.00881941	0.00618585	2.23221	0.0287783	0.671089	-3.52202	Unchanged
AL118556.2	0.0366245	0.0368392	2.23207	0.028788	0.671089	-3.52228	Unchanged
SP140	0.786968	2.60669	2.23201	0.028792	0.671089	-3.52239	Unchanged
GIPC1	-0.555971	4.07373	-2.23177	0.0288092	0.671089	-3.52285	Unchanged
GPI	-0.503026	7.03335	-2.23023	0.0289159	0.671089	-3.5257	Unchanged
FRMPD3	0.157278	0.158375	2.23015	0.0289212	0.671089	-3.52584	Unchanged
POLDIP3	-0.476412	4.91038	-2.23008	0.028926	0.671089	-3.52597	Unchanged
AC105219.1	0.010074	0.00777221	2.23005	0.0289283	0.671089	-3.52603	Unchanged
SLC3A2	-0.510406	5.95379	-2.22974	0.0289497	0.671089	-3.5266	Unchanged
MCRIP1	-0.421842	3.73718	-2.22973	0.0289507	0.671089	-3.52662	Unchanged
POR	-0.436861	3.60448	-2.22774	0.0290894	0.671089	-3.53031	Unchanged
HBE1	0.233394	0.176861	2.22755	0.0291023	0.671089	-3.53065	Unchanged
FBXO2	-0.484587	0.848765	-2.22749	0.0291069	0.671089	-3.53077	Unchanged
CYCSP23	0.510777	0.456571	2.22716	0.0291299	0.671089	-3.53138	Unchanged
DNA2	0.377889	1.36835	2.22677	0.029157	0.671089	-3.5321	Unchanged
AMY2B	0.919219	3.78316	2.22581	0.0292242	0.671089	-3.53387	Unchanged
TRPT1	-0.320732	2.53453	-2.22506	0.029277	0.671089	-3.53526	Unchanged
FCHO2	0.510735	4.15263	2.22463	0.029307	0.671089	-3.53605	Unchanged
CD6	0.557851	1.2251	2.22451	0.0293159	0.671089	-3.53628	Unchanged
PATL2	0.517564	1.12675	2.22401	0.0293506	0.671089	-3.53719	Unchanged
MTND4P14	0.0239337	0.0210149	2.22397	0.0293537	0.671089	-3.53727	Unchanged
AC027279.1	0.0151666	0.013248	2.22382	0.029364	0.671089	-3.53754	Unchanged
NUCB1	-0.535063	6.68968	-2.22377	0.0293675	0.671089	-3.53763	Unchanged
PTTG1IP	-0.696375	5.92934	-2.22374	0.0293699	0.671089	-3.5377	Unchanged
KLC3	-0.293686	0.306474	-2.22333	0.0293986	0.671089	-3.53845	Unchanged
CGAS	0.313853	1.02432	2.22295	0.0294253	0.671089	-3.53915	Unchanged
ACSL5	0.591183	1.99209	2.22278	0.0294376	0.671089	-3.53947	Unchanged
OR52N2	0.382942	0.263061	2.22263	0.029448	0.671089	-3.53974	Unchanged
TRGV8	0.526756	1.08709	2.22112	0.0295551	0.671089	-3.54254	Unchanged
DCLK1	-0.576085	1.84815	-2.22108	0.0295576	0.671089	-3.5426	Unchanged
KCNAB2	-0.674927	4.24929	-2.21986	0.0296441	0.671089	-3.54486	Unchanged
KRT10	-1.33175	4.95002	-2.21974	0.0296526	0.671089	-3.54508	Unchanged
CNOT10	0.442925	3.0572	2.21967	0.0296577	0.671089	-3.54521	Unchanged
RPS15	-0.410944	9.5973	-2.21951	0.0296688	0.671089	-3.5455	Unchanged
AL606517.2	0.156161	0.160169	2.21951	0.0296692	0.671089	-3.54551	Unchanged
FBXL7	-0.407506	0.954927	-2.21934	0.0296812	0.671089	-3.54582	Unchanged
C8orf37	0.107921	0.27285	2.21929	0.029685	0.671089	-3.54592	Unchanged
TOX	0.44873	0.881665	2.21899	0.029706	0.671089	-3.54646	Unchanged
LIN37	-0.314746	2.42926	-2.21838	0.0297497	0.671089	-3.54759	Unchanged
RNU6-43P	0.369556	0.202995	2.21793	0.0297818	0.671089	-3.54842	Unchanged
SNX6	0.35106	5.16527	2.21778	0.0297919	0.671089	-3.54868	Unchanged
TPPP	-0.100579	0.143355	-2.21777	0.0297929	0.671089	-3.54871	Unchanged
IGKV1-16	1.76028	4.34556	2.21775	0.0297945	0.671089	-3.54875	Unchanged
RPL17P3	0.379188	0.253915	2.21699	0.0298486	0.671089	-3.55015	Unchanged
AL513534.2	0.00871297	0.0110357	2.21678	0.0298639	0.671089	-3.55054	Unchanged
MROH6	-0.15919	0.312358	-2.21641	0.0298903	0.671089	-3.55122	Unchanged
AC025458.1	-0.368601	0.754633	-2.21589	0.0299277	0.671089	-3.55218	Unchanged
AC106818.2	0.0176998	0.0137334	2.21573	0.0299391	0.671089	-3.55248	Unchanged
AC111000.2	0.0219749	0.016513	2.2156	0.0299479	0.671089	-3.5527	Unchanged
DDX18P5	0.238502	0.354525	2.21546	0.0299585	0.671089	-3.55297	Unchanged
NDUFAB1P1	0.0373651	0.043315	2.21536	0.0299651	0.671089	-3.55314	Unchanged
PLGRKT	0.373685	2.74455	2.21533	0.0299678	0.671089	-3.55321	Unchanged
AC121761.1	0.0306333	0.0266696	2.21483	0.0300036	0.671089	-3.55413	Unchanged
AL031768.2	0.00964291	0.00798401	2.21445	0.0300304	0.671089	-3.55482	Unchanged
HIST1H1D	0.880312	4.8458	2.21363	0.0300893	0.671089	-3.55633	Unchanged
LINC02390	0.00619279	0.00340167	2.21343	0.0301041	0.671089	-3.5567	Unchanged
EEF1D	-0.486124	7.39388	-2.21326	0.0301162	0.671089	-3.55702	Unchanged
NR1H2	-0.352413	2.27828	-2.2128	0.0301495	0.671089	-3.55786	Unchanged
NEUROG3	0.0239787	0.0149614	2.21243	0.0301757	0.671089	-3.55853	Unchanged
PARP11	0.333897	1.64531	2.21174	0.0302262	0.671089	-3.55982	Unchanged
UBR5-AS1	0.0101096	0.00958615	2.21146	0.0302464	0.671089	-3.56033	Unchanged
AC015727.1	0.00690769	0.00379436	2.21076	0.030297	0.671089	-3.56162	Unchanged
NCF1	0.796334	3.78743	2.21064	0.0303052	0.671089	-3.56183	Unchanged
AL031770.1	0.0118375	0.00872769	2.20975	0.0303697	0.671089	-3.56346	Unchanged
ZBTB45	-0.360064	1.11733	-2.20967	0.0303757	0.671089	-3.56361	Unchanged
FAM174C	-0.434179	3.68776	-2.20947	0.0303904	0.671089	-3.56399	Unchanged
NBN	0.37966	5.57863	2.20943	0.0303932	0.671089	-3.56406	Unchanged
AC129492.3	-0.377333	1.22816	-2.20921	0.0304091	0.671089	-3.56446	Unchanged
ZMYND15	0.232173	0.477239	2.20912	0.0304159	0.671089	-3.56463	Unchanged
ARPC3P5	0.413042	0.742482	2.20902	0.0304231	0.671089	-3.56481	Unchanged
TNFSF8	0.296999	0.528329	2.20831	0.0304747	0.671089	-3.56612	Unchanged
SELENOO	-0.315903	1.29063	-2.20752	0.0305324	0.671089	-3.56757	Unchanged
S100A1	-1.24863	6.40233	-2.20692	0.0305756	0.671089	-3.56866	Unchanged
AL353135.2	0.00604719	0.00421448	2.20679	0.0305853	0.671089	-3.5689	Unchanged
SNRPGP18	0.271547	0.29093	2.20649	0.0306073	0.671089	-3.56945	Unchanged
TTC32	0.273525	0.880991	2.20645	0.0306104	0.671089	-3.56953	Unchanged
HLX	-0.478928	1.67348	-2.20639	0.0306148	0.671089	-3.56964	Unchanged
CSNK1G2	-0.549472	3.87562	-2.20508	0.0307105	0.671089	-3.57204	Unchanged
ZNF484	0.403166	2.81015	2.20508	0.0307108	0.671089	-3.57205	Unchanged
ZNF204P	0.330614	0.484089	2.20469	0.0307393	0.671089	-3.57276	Unchanged
CSNK1D	-0.530675	6.40049	-2.2038	0.030804	0.671089	-3.57438	Unchanged
LINC02605	0.012511	0.0113277	2.20332	0.03084	0.671089	-3.57528	Unchanged
ATP6V0C	-0.484631	4.09909	-2.20313	0.0308534	0.671089	-3.57561	Unchanged
AC009093.2	0.0146658	0.0146725	2.20207	0.0309317	0.671089	-3.57756	Unchanged
AC116667.1	0.015641	0.0148324	2.20144	0.0309783	0.671089	-3.57872	Unchanged
TYSND1	-0.181027	0.444455	-2.20134	0.0309854	0.671089	-3.57889	Unchanged
AC073130.2	0.0162881	0.0111768	2.20116	0.0309991	0.671089	-3.57923	Unchanged
AL021918.4	0.179561	0.253389	2.20037	0.0310574	0.671089	-3.58068	Unchanged
TESPA1	0.498265	1.08722	2.20032	0.031061	0.671089	-3.58077	Unchanged
SSX1	0.711589	0.990379	2.20028	0.031064	0.671089	-3.58084	Unchanged
AC005730.3	0.045797	0.0434629	2.20014	0.031074	0.671089	-3.58109	Unchanged
SUMF2	-0.432767	5.15936	-2.19968	0.0311083	0.671089	-3.58193	Unchanged
L3HYPDH	0.305713	2.23261	2.1994	0.0311294	0.671089	-3.58246	Unchanged
AL132777.1	0.422392	1.57162	2.19889	0.0311671	0.671089	-3.58339	Unchanged
MTCO3P11	0.0227718	0.0186654	2.19884	0.031171	0.671089	-3.58348	Unchanged
B4GALT7	-0.346523	2.22354	-2.19869	0.0311817	0.671089	-3.58374	Unchanged
AL671762.1	-0.859249	4.15524	-2.19867	0.0311834	0.671089	-3.58379	Unchanged
NF2	-0.518829	4.53988	-2.19862	0.0311868	0.671089	-3.58387	Unchanged
AL359220.1	0.0266715	0.0195675	2.19853	0.0311935	0.671089	-3.58404	Unchanged
LRRK2	0.607539	2.46919	2.19828	0.0312119	0.671089	-3.58449	Unchanged
SLC38A10	-0.484022	2.83696	-2.19826	0.031214	0.671089	-3.58454	Unchanged
IGLV3-16	0.330304	0.38011	2.19804	0.0312299	0.671089	-3.58493	Unchanged
PSMD6-AS2	0.0363556	0.0340802	2.19783	0.0312456	0.671089	-3.58532	Unchanged
NFAM1	0.518955	1.72052	2.19761	0.0312619	0.671089	-3.58572	Unchanged
AC008443.8	0.00868161	0.00476877	2.19715	0.031296	0.671089	-3.58656	Unchanged
BRWD1-AS2	-0.0567029	0.092154	-2.19687	0.0313171	0.671089	-3.58707	Unchanged
AL158163.1	0.0204563	0.0192083	2.19631	0.0313588	0.671089	-3.5881	Unchanged
MIR133A1HG	0.112857	0.129478	2.19577	0.031399	0.671089	-3.58908	Unchanged
TFB1M	0.463944	3.62965	2.19525	0.0314379	0.671089	-3.59003	Unchanged
C5orf56	0.699172	1.55278	2.195	0.0314567	0.671089	-3.59049	Unchanged
AL391903.3	0.113396	0.062288	2.19463	0.0314845	0.671089	-3.59117	Unchanged
PTOV1	-0.407752	4.57041	-2.19404	0.0315285	0.671089	-3.59224	Unchanged
RAB43	-0.249656	0.967881	-2.19361	0.0315608	0.671089	-3.59303	Unchanged
AC000123.3	0.0336491	0.0475889	2.19354	0.0315665	0.671089	-3.59317	Unchanged
CDC34	-0.444853	3.39569	-2.19324	0.0315888	0.671089	-3.59371	Unchanged
AC021504.1	0.0164097	0.0103596	2.19298	0.0316081	0.671089	-3.59418	Unchanged
FAAP20	-0.43666	3.36378	-2.19257	0.031639	0.671089	-3.59493	Unchanged
AC023424.3	0.0551637	0.0621756	2.19197	0.0316844	0.671089	-3.59603	Unchanged
PARVB	-0.603067	5.01084	-2.19165	0.0317079	0.671089	-3.5966	Unchanged
AL035427.2	0.0103074	0.00877145	2.19061	0.0317868	0.671089	-3.59851	Unchanged
SNORD116-4	-0.849804	0.490136	-2.19049	0.031796	0.671089	-3.59873	Unchanged
AC069243.1	0.0065997	0.0054196	2.19037	0.0318046	0.671089	-3.59894	Unchanged
SRSF2	-0.411991	3.46862	-2.19	0.0318326	0.671089	-3.59961	Unchanged
LAIR2	0.245444	0.355737	2.18966	0.0318587	0.671089	-3.60024	Unchanged
GGA1	-0.399804	3.52816	-2.18965	0.0318592	0.671089	-3.60025	Unchanged
AC139795.3	0.0104387	0.00573392	2.18922	0.0318915	0.671089	-3.60103	Unchanged
KRI1	-0.587708	3.94122	-2.18914	0.0318979	0.671089	-3.60118	Unchanged
AKAP1	-0.518908	3.69525	-2.18797	0.0319867	0.671089	-3.60332	Unchanged
ZNF738	0.55159	2.59775	2.18764	0.0320114	0.671089	-3.60391	Unchanged
CLNK	0.352665	0.368283	2.18745	0.0320265	0.671089	-3.60427	Unchanged
TRGV7	0.359982	0.794207	2.18719	0.0320456	0.671089	-3.60473	Unchanged
IGHV3-21	1.85113	5.23781	2.18652	0.0320972	0.671089	-3.60596	Unchanged
KIAA0825	0.302693	0.841899	2.18616	0.0321243	0.671089	-3.60661	Unchanged
DDRGK1	-0.498209	3.57594	-2.18604	0.0321338	0.671089	-3.60684	Unchanged
ABL2	-0.512554	4.35639	-2.18557	0.0321696	0.671089	-3.60769	Unchanged
TTC24	0.197585	0.186392	2.18541	0.0321816	0.671089	-3.60798	Unchanged
AL451123.1	0.0119234	0.0101339	2.18519	0.032198	0.671089	-3.60837	Unchanged
ANKRD10-IT1	0.0767035	0.0889636	2.18495	0.032217	0.671089	-3.60882	Unchanged
PDHA1P1	0.108047	0.136622	2.18482	0.0322269	0.671089	-3.60906	Unchanged
AL161454.1	0.177551	0.224939	2.1847	0.0322361	0.671089	-3.60928	Unchanged
RHBDD3	-0.316388	0.873219	-2.18438	0.03226	0.671089	-3.60985	Unchanged
SCAI	0.302751	1.78228	2.18352	0.0323263	0.671089	-3.61142	Unchanged
AC079177.1	0.00387701	0.00302683	2.18314	0.0323554	0.671089	-3.61211	Unchanged
AL353804.2	0.18917	0.172415	2.18303	0.0323639	0.671089	-3.61231	Unchanged
SLAMF7	0.716682	2.24028	2.1825	0.0324046	0.671089	-3.61328	Unchanged
ORAI2	-0.465121	2.40133	-2.18195	0.0324464	0.671089	-3.61427	Unchanged
ZNF607	0.425109	1.48095	2.18194	0.032447	0.671089	-3.61428	Unchanged
TAF1D	0.446084	4.16795	2.18134	0.0324937	0.671089	-3.61539	Unchanged
BTK	0.624958	3.02023	2.18123	0.032502	0.671089	-3.61558	Unchanged
CIDEB	-0.316388	0.85815	-2.18097	0.032522	0.671089	-3.61605	Unchanged
RBM42	-0.384234	2.88037	-2.18092	0.0325256	0.671089	-3.61614	Unchanged
SIT1	0.210774	0.291168	2.18069	0.0325439	0.671089	-3.61657	Unchanged
MAEL	0.553301	0.375678	2.18051	0.0325571	0.671089	-3.61688	Unchanged
C10orf88	0.305841	2.02394	2.18028	0.0325755	0.671089	-3.61731	Unchanged
SCGB3A2	0.677078	0.45324	2.18025	0.0325776	0.671089	-3.61736	Unchanged
RTN1	0.560035	1.24772	2.17978	0.0326136	0.671089	-3.61821	Unchanged
TMEM8A	-0.640855	3.54569	-2.17977	0.0326149	0.671089	-3.61824	Unchanged
AC005498.3	0.00751936	0.00681755	2.17955	0.0326315	0.671089	-3.61863	Unchanged
FN3KRP	-0.49744	3.23408	-2.17951	0.0326344	0.671089	-3.6187	Unchanged
SMPD1	-0.469314	3.39545	-2.17905	0.0326705	0.671089	-3.61955	Unchanged
AL512637.1	0.302216	0.265813	2.17894	0.0326786	0.671089	-3.61974	Unchanged
RNVU1-15	-0.32636	0.487306	-2.17885	0.0326855	0.671089	-3.6199	Unchanged
RPL19	-0.48671	9.99913	-2.17876	0.0326923	0.671089	-3.62006	Unchanged
AC068286.2	0.00475274	0.00261066	2.17875	0.0326934	0.671089	-3.62008	Unchanged
AC012181.1	0.019542	0.0156338	2.17852	0.0327111	0.671089	-3.6205	Unchanged
TCAF2C	0.302556	0.357863	2.1784	0.0327205	0.671089	-3.62072	Unchanged
ZNF14	0.356945	2.50028	2.17809	0.0327444	0.671089	-3.62128	Unchanged
AC073130.1	0.01721	0.0121318	2.17791	0.0327586	0.671089	-3.62161	Unchanged
TMEM243	0.485754	2.94483	2.17786	0.0327624	0.671089	-3.6217	Unchanged
AC133540.1	-0.00357123	0.00160957	-2.17744	0.0327946	0.671089	-3.62245	Unchanged
OR5J2	0.463014	0.387297	2.17622	0.0328898	0.671089	-3.62468	Unchanged
KRT16	-1.69453	2.5536	-2.17585	0.0329182	0.671089	-3.62534	Unchanged
C1orf122	-0.262754	1.34681	-2.17582	0.032921	0.671089	-3.6254	Unchanged
AC099063.4	0.132799	0.15711	2.17503	0.0329822	0.671089	-3.62683	Unchanged
AC004837.3	-0.0116288	0.00670624	-2.17479	0.0330014	0.671089	-3.62727	Unchanged
AL391650.1	-0.133461	0.178757	-2.17446	0.0330267	0.671089	-3.62786	Unchanged
ISCA1	0.350633	2.70281	2.17369	0.0330869	0.671089	-3.62926	Unchanged
PTTG2	0.402867	0.466704	2.17337	0.0331121	0.671089	-3.62984	Unchanged
HDLBP	-0.483977	7.744	-2.17325	0.0331212	0.671089	-3.63005	Unchanged
AC012379.1	0.380783	0.748579	2.17322	0.0331241	0.671089	-3.63012	Unchanged
AL137779.2	0.0164811	0.0143836	2.17317	0.0331275	0.671089	-3.6302	Unchanged
GLTPP1	-0.407677	1.23598	-2.17289	0.0331497	0.671089	-3.63071	Unchanged
MOCS2	0.435628	4.51086	2.17271	0.0331635	0.671089	-3.63103	Unchanged
ZNF611	0.495189	4.17656	2.17258	0.0331742	0.671089	-3.63128	Unchanged
AC007785.2	0.0371907	0.0231159	2.17212	0.0332099	0.671089	-3.6321	Unchanged
GTF2H5	0.407518	3.40148	2.17211	0.0332105	0.671089	-3.63211	Unchanged
TRBV27	0.250494	0.350391	2.17179	0.0332359	0.671089	-3.6327	Unchanged
YWHAG	-0.498698	3.6989	-2.17176	0.0332386	0.671089	-3.63276	Unchanged
UNC45A	-0.395959	2.72456	-2.17158	0.0332522	0.671089	-3.63308	Unchanged
CETN3	0.497688	4.43581	2.17139	0.033267	0.671089	-3.63342	Unchanged
EIF3I	-0.442225	5.6317	-2.17133	0.0332723	0.671089	-3.63354	Unchanged
AC016559.1	0.268295	0.170494	2.17121	0.0332816	0.671089	-3.63375	Unchanged
FDXR	-0.490025	2.23152	-2.17103	0.0332956	0.671089	-3.63408	Unchanged
SMIM29	-0.428018	3.14274	-2.171	0.0332983	0.671089	-3.63414	Unchanged
AC245297.2	0.0185519	0.0150814	2.17081	0.0333125	0.671089	-3.63446	Unchanged
AC073107.2	0.179464	0.188166	2.16981	0.0333919	0.671089	-3.63629	Unchanged
LRRC4B	-0.494478	0.805876	-2.16909	0.0334486	0.671089	-3.63759	Unchanged
SRSF12	0.203645	0.406281	2.16909	0.0334487	0.671089	-3.63759	Unchanged
LRP2	1.06849	2.38196	2.16871	0.0334783	0.671089	-3.63827	Unchanged
ENTHD1	-0.725619	1.09886	-2.16848	0.0334965	0.671089	-3.63868	Unchanged
PSTPIP1	0.503722	1.62089	2.16842	0.0335016	0.671089	-3.6388	Unchanged
IFFO2	-0.719683	3.02154	-2.16778	0.0335517	0.671089	-3.63995	Unchanged
AC072028.1	0.00647024	0.00400268	2.16778	0.0335522	0.671089	-3.63996	Unchanged
SNAPC2	-0.315286	1.48111	-2.16774	0.0335555	0.671089	-3.64003	Unchanged
FBXO27	-0.479934	1.06096	-2.16755	0.0335703	0.671089	-3.64037	Unchanged
MTFP1	-0.476988	2.09416	-2.16752	0.0335722	0.671089	-3.64041	Unchanged
PAXBP1-AS1	0.241324	0.381184	2.16682	0.0336284	0.671089	-3.64169	Unchanged
FBXW5	-0.430943	3.2426	-2.16578	0.033711	0.671089	-3.64357	Unchanged
AC083798.1	0.715242	1.40486	2.16485	0.0337844	0.671089	-3.64524	Unchanged
PPP1R15A	-0.533482	3.64139	-2.16451	0.0338118	0.671089	-3.64586	Unchanged
MTCO2P15	0.0121729	0.00668651	2.16447	0.0338146	0.671089	-3.64592	Unchanged
ZNF668	-0.319975	1.22976	-2.16425	0.0338323	0.671089	-3.64632	Unchanged
PTPN2P1	0.373824	0.816233	2.16358	0.0338857	0.671089	-3.64753	Unchanged
TPCN2	-0.577749	1.85686	-2.1622	0.0339965	0.671089	-3.65003	Unchanged
PNMA6B	-0.777344	2.04499	-2.16207	0.034007	0.671089	-3.65027	Unchanged
SOX7	-0.112373	0.157417	-2.16189	0.0340211	0.671089	-3.65059	Unchanged
AC090004.2	0.00467564	0.00301691	2.16128	0.0340699	0.671089	-3.65168	Unchanged
DUS3L	-0.502612	4.58478	-2.16128	0.0340702	0.671089	-3.65169	Unchanged
FAM207A	-0.502709	2.84467	-2.16121	0.0340753	0.671089	-3.6518	Unchanged
AL513217.1	-0.319573	0.349986	-2.16115	0.0340803	0.671089	-3.65192	Unchanged
RAI14	-0.527878	4.61671	-2.16115	0.0340806	0.671089	-3.65192	Unchanged
BAHD1	-0.252847	1.04441	-2.16092	0.0340989	0.671089	-3.65233	Unchanged
LINC02422	0.030123	0.0222592	2.16046	0.034136	0.671089	-3.65317	Unchanged
CYB5R1	-0.416662	4.16902	-2.16045	0.0341368	0.671089	-3.65318	Unchanged
AL022098.1	0.0127425	0.0119165	2.16043	0.034138	0.671089	-3.65321	Unchanged
AC015911.8	0.180962	0.261141	2.16033	0.0341465	0.671089	-3.6534	Unchanged
AIRN	0.00844654	0.00821088	2.16019	0.0341572	0.671089	-3.65364	Unchanged
EIF3D	-0.408551	6.32103	-2.15921	0.0342361	0.671089	-3.65541	Unchanged
SHC1	-0.658163	5.84094	-2.15876	0.0342725	0.671089	-3.65622	Unchanged
CYCSP11	0.20198	0.175491	2.15835	0.0343055	0.671089	-3.65696	Unchanged
TRIR	-0.410353	4.33783	-2.15776	0.0343536	0.671089	-3.65803	Unchanged
TYW5	0.309722	1.68615	2.15747	0.0343767	0.671089	-3.65854	Unchanged
TMED6	0.284559	0.45132	2.15731	0.0343898	0.671089	-3.65884	Unchanged
IGKV3-20	1.7408	6.43198	2.15707	0.0344094	0.671089	-3.65927	Unchanged
AL354993.1	0.0105524	0.00714218	2.1567	0.0344393	0.671089	-3.65994	Unchanged
AL353807.5	0.19399	0.314024	2.15664	0.0344444	0.671089	-3.66005	Unchanged
LZTS1	-0.541619	2.35364	-2.15644	0.0344602	0.671089	-3.6604	Unchanged
ADAM15	-0.525987	3.64215	-2.15623	0.0344776	0.671089	-3.66079	Unchanged
RAB13	-0.427249	5.66165	-2.15612	0.0344865	0.671089	-3.66098	Unchanged
TMEM70	0.365671	4.99618	2.156	0.0344957	0.671089	-3.66119	Unchanged
KLHL42	-0.349532	2.24561	-2.15598	0.0344974	0.671089	-3.66123	Unchanged
AC034223.1	0.00603552	0.00421249	2.15583	0.0345093	0.671089	-3.66149	Unchanged
AL022328.1	0.0112187	0.00793064	2.15576	0.0345156	0.671089	-3.66163	Unchanged
AL031593.1	0.018965	0.0104174	2.15534	0.0345499	0.671089	-3.66239	Unchanged
PTPN7	0.552893	1.81721	2.15531	0.0345516	0.671089	-3.66243	Unchanged
ZNF571	0.504969	2.35175	2.15518	0.0345625	0.671089	-3.66267	Unchanged
ARHGDIA	-0.542781	6.43471	-2.15517	0.034563	0.671089	-3.66268	Unchanged
PRELID2P1	0.223656	0.170831	2.15514	0.0345656	0.671089	-3.66274	Unchanged
BBIP1	0.387238	3.66764	2.15505	0.0345732	0.671089	-3.66291	Unchanged
PHACTR2-AS1	0.0130535	0.00806743	2.15465	0.0346058	0.671089	-3.66363	Unchanged
AL139339.2	-0.0165761	0.0157816	-2.15463	0.034607	0.671089	-3.66365	Unchanged
SCGB1D2	-0.42186	0.495581	-2.15421	0.0346413	0.671089	-3.66441	Unchanged
ALDH4A1	-0.349797	1.58726	-2.15414	0.0346471	0.671089	-3.66454	Unchanged
AC104162.1	0.0157169	0.00997461	2.15316	0.0347266	0.671089	-3.66629	Unchanged
RPS27AP12	0.46573	1.07733	2.15306	0.0347348	0.671089	-3.66647	Unchanged
TXNL4B	0.298548	1.50648	2.15283	0.034754	0.671089	-3.6669	Unchanged
HLA-DPB2	0.259088	0.273116	2.15267	0.0347668	0.671089	-3.66718	Unchanged
RHOT2	-0.534386	3.65222	-2.15226	0.0348	0.671089	-3.66791	Unchanged
AL691442.1	-0.271275	0.38759	-2.15224	0.0348017	0.671089	-3.66795	Unchanged
RPS15AP11	0.367454	0.812653	2.15216	0.0348088	0.671089	-3.6681	Unchanged
AL645922.1	0.284493	0.579933	2.15124	0.0348841	0.671089	-3.66975	Unchanged
ZNF324	-0.36119	1.49292	-2.15097	0.0349063	0.671089	-3.67024	Unchanged
OSGIN1	-0.381898	1.10463	-2.1509	0.0349121	0.671089	-3.67037	Unchanged
SFTPA1	0.791083	0.512138	2.15062	0.0349346	0.671089	-3.67086	Unchanged
ITGA4	0.714094	3.49967	2.15043	0.0349504	0.671089	-3.67121	Unchanged
AL354941.1	0.179783	0.215448	2.1504	0.0349531	0.671089	-3.67126	Unchanged
TRAV26-2	0.238518	0.231335	2.15001	0.0349848	0.671089	-3.67196	Unchanged
GLIPR2	0.399837	2.00452	2.14955	0.0350224	0.671089	-3.67278	Unchanged
AC019322.3	-0.102371	0.0519471	-2.1491	0.0350598	0.671089	-3.6736	Unchanged
TMEM126A	0.40308	3.30367	2.1487	0.0350923	0.671089	-3.6743	Unchanged
AC089984.2	0.229128	0.277149	2.14843	0.0351149	0.671089	-3.6748	Unchanged
IGKV1-9	1.6431	4.67182	2.14828	0.035127	0.671089	-3.67506	Unchanged
IGHV1-45	0.641476	0.660984	2.1479	0.0351582	0.671089	-3.67574	Unchanged
ITGB2	0.628382	4.48038	2.14787	0.0351608	0.671089	-3.67579	Unchanged
RAB36	-0.358495	0.942843	-2.14726	0.0352115	0.671089	-3.6769	Unchanged
ANGPTL3	0.653131	1.435	2.14725	0.0352117	0.671089	-3.6769	Unchanged
BCORL1	-0.421687	1.71395	-2.14665	0.0352613	0.671089	-3.67798	Unchanged
ALG10B	0.467867	3.28293	2.14651	0.0352734	0.671089	-3.67824	Unchanged
GUCY1B2	0.151898	0.131663	2.14596	0.0353187	0.671089	-3.67922	Unchanged
TRAV1-1	0.389375	0.298739	2.14542	0.0353636	0.671089	-3.68019	Unchanged
LINC01679	-0.0187524	0.022678	-2.14506	0.0353931	0.671089	-3.68083	Unchanged
SLC25A23	-0.482648	2.25746	-2.14491	0.0354056	0.671089	-3.6811	Unchanged
SETP5	0.394985	0.486323	2.14446	0.0354433	0.671089	-3.68191	Unchanged
FRG1FP	0.723683	1.18892	2.14397	0.0354841	0.671089	-3.68279	Unchanged
FDCSP	1.15152	1.93048	2.14393	0.0354867	0.671089	-3.68285	Unchanged
LINGO1	-0.573033	1.99677	-2.14391	0.0354883	0.671089	-3.68288	Unchanged
SERPING1	0.915136	8.26965	2.14389	0.0354902	0.671089	-3.68292	Unchanged
AL096794.1	0.0084444	0.00598428	2.14331	0.0355386	0.671089	-3.68396	Unchanged
ATG2A	-0.448189	2.08444	-2.14315	0.0355521	0.671089	-3.68425	Unchanged
FCRL6	0.30722	0.378135	2.14313	0.0355536	0.671089	-3.68429	Unchanged
PRPSAP1	-0.389653	3.91269	-2.1426	0.0355975	0.671089	-3.68523	Unchanged
DHFR	0.471723	3.05277	2.14259	0.0355983	0.671089	-3.68525	Unchanged
LRRC69	0.387931	0.974798	2.14245	0.0356103	0.671089	-3.68551	Unchanged
MED15	-0.64774	6.17301	-2.14212	0.0356379	0.671089	-3.6861	Unchanged
HINT1P2	0.111726	0.0882475	2.14167	0.0356751	0.671089	-3.68689	Unchanged
IL18R1	0.395261	0.96246	2.14151	0.0356883	0.671089	-3.68718	Unchanged
IGLV3-9	1.1991	2.00017	2.1408	0.0357485	0.671089	-3.68846	Unchanged
GPT	-0.404512	0.586779	-2.14021	0.0357973	0.671089	-3.68951	Unchanged
AHCYL1	-0.480027	4.89342	-2.13999	0.035816	0.671089	-3.68991	Unchanged
ZNF101	0.37456	2.69682	2.13993	0.0358213	0.671089	-3.69002	Unchanged
DAPK3	-0.469161	3.44511	-2.13988	0.0358254	0.671089	-3.6901	Unchanged
AC090577.1	0.00366641	0.00201394	2.13984	0.0358284	0.671089	-3.69017	Unchanged
STX1B	-0.366997	0.577047	-2.13978	0.0358332	0.671089	-3.69027	Unchanged
TBC1D17	-0.427064	2.46519	-2.13978	0.0358334	0.671089	-3.69028	Unchanged
ZNF765	0.388307	3.59289	2.1391	0.0358903	0.671089	-3.69149	Unchanged
RPL21P134	0.3545	0.29974	2.13885	0.0359114	0.671089	-3.69194	Unchanged
RPL35AP24	0.0449342	0.0334727	2.13849	0.0359418	0.671089	-3.69258	Unchanged
TM7SF2	-0.49679	1.50696	-2.13846	0.0359441	0.671089	-3.69263	Unchanged
OR56B1	0.356143	0.219264	2.13794	0.0359879	0.671089	-3.69356	Unchanged
AC093270.1	0.122989	0.157543	2.13758	0.0360184	0.671089	-3.69421	Unchanged
MYL6B	-0.438817	3.58176	-2.13752	0.0360233	0.671089	-3.69431	Unchanged
ACER3	0.416611	3.76777	2.13689	0.0360764	0.671089	-3.69544	Unchanged
KDELR1	-0.456856	4.95407	-2.13683	0.0360819	0.671089	-3.69555	Unchanged
QPRT	-0.386579	1.40784	-2.13626	0.0361294	0.671089	-3.69656	Unchanged
XRN1	0.51427	4.89701	2.1355	0.0361936	0.671089	-3.69791	Unchanged
TSEN34	-0.346995	3.12313	-2.13542	0.0362004	0.671089	-3.69806	Unchanged
NDUFB6	0.296405	1.99236	2.13518	0.036221	0.671089	-3.69849	Unchanged
RPL23AP49	0.738429	2.04625	2.13482	0.0362514	0.671089	-3.69913	Unchanged
AC132219.1	0.0387064	0.0429993	2.13476	0.0362568	0.671089	-3.69925	Unchanged
LYPD3	-0.810432	1.21169	-2.13449	0.0362794	0.671089	-3.69972	Unchanged
AC079035.1	0.0159945	0.0153987	2.13412	0.0363107	0.671089	-3.70038	Unchanged
RNF138P1	0.382269	1.21094	2.13409	0.0363136	0.671089	-3.70044	Unchanged
FBP1	0.673659	2.46357	2.13351	0.0363622	0.671089	-3.70146	Unchanged
KCNMB2-AS1	0.0193694	0.0142108	2.13333	0.036378	0.671089	-3.7018	Unchanged
COL9A1	0.858138	1.21764	2.13258	0.0364413	0.671089	-3.70312	Unchanged
AC100814.1	0.0143099	0.0136613	2.13258	0.0364417	0.671089	-3.70313	Unchanged
AC022150.4	0.486523	1.97539	2.1325	0.0364487	0.671089	-3.70328	Unchanged
AC078817.1	0.493799	0.679267	2.13248	0.0364504	0.671089	-3.70331	Unchanged
PRDX2P4	-0.0194909	0.0182271	-2.1324	0.0364571	0.671089	-3.70345	Unchanged
HELB	0.394054	1.68787	2.13188	0.0365013	0.671089	-3.70438	Unchanged
RRNAD1	-0.444727	2.64472	-2.1315	0.0365333	0.671089	-3.70505	Unchanged
MLPH	-0.953819	5.76403	-2.13146	0.0365369	0.671089	-3.70512	Unchanged
AC007383.4	0.340509	0.372729	2.13109	0.0365687	0.671089	-3.70578	Unchanged
FPR1	0.554728	2.02909	2.13073	0.0365991	0.671089	-3.70642	Unchanged
COL22A1	0.697072	1.34656	2.13016	0.0366476	0.671089	-3.70743	Unchanged
AC026464.5	0.0253343	0.0170169	2.12991	0.0366691	0.671089	-3.70788	Unchanged
AC024560.3	0.0516792	0.052209	2.12988	0.036672	0.671089	-3.70794	Unchanged
ST6GALNAC3	-0.665374	2.27124	-2.1291	0.036739	0.671089	-3.70933	Unchanged
CD163	0.730051	4.86099	2.12843	0.0367961	0.671089	-3.71052	Unchanged
U62317.4	0.00896322	0.00758873	2.12841	0.0367977	0.671089	-3.71055	Unchanged
IGLV3-1	1.6147	4.48753	2.12809	0.0368257	0.671089	-3.71113	Unchanged
SPTA1	0.581479	0.847494	2.12792	0.03684	0.671089	-3.71143	Unchanged
AC055753.1	0.090931	0.0508452	2.12786	0.0368453	0.671089	-3.71153	Unchanged
ZMAT1	0.46177	1.08459	2.12777	0.0368524	0.671089	-3.71168	Unchanged
HIGD2A	-0.39063	3.44834	-2.12775	0.0368542	0.671089	-3.71172	Unchanged
AC129492.7	-0.283138	0.646402	-2.12729	0.0368939	0.671089	-3.71254	Unchanged
NR2F2-AS1	0.0894547	0.101104	2.12711	0.0369096	0.671089	-3.71286	Unchanged
LAD1	-0.668895	1.16024	-2.12708	0.0369125	0.671089	-3.71292	Unchanged
STAT6	-0.554853	5.23534	-2.12625	0.0369839	0.671089	-3.7144	Unchanged
DCANP1	0.100555	0.0842761	2.12574	0.0370279	0.671089	-3.71531	Unchanged
UBAC2-AS1	0.00994713	0.0126065	2.12562	0.0370382	0.671089	-3.71552	Unchanged
AL049734.1	0.0631402	0.0360153	2.12504	0.0370879	0.671089	-3.71654	Unchanged
ZNF90P1	0.511332	0.821373	2.12493	0.0370976	0.671089	-3.71674	Unchanged
AL354943.1	0.11475	0.139288	2.12454	0.037131	0.671089	-3.71743	Unchanged
ZC3H7B	-0.501634	2.78932	-2.12438	0.0371448	0.671089	-3.71771	Unchanged
GATA4	-0.772645	1.24801	-2.12415	0.0371647	0.671089	-3.71812	Unchanged
CDC42EP4	-0.269026	1.04064	-2.12408	0.0371712	0.671089	-3.71825	Unchanged
AL139243.1	-0.00546166	0.00503093	-2.12352	0.0372197	0.671089	-3.71925	Unchanged
AC060766.5	0.312719	0.871876	2.12332	0.0372368	0.671089	-3.7196	Unchanged
ATG4D	-0.423021	1.94096	-2.12304	0.0372612	0.671089	-3.7201	Unchanged
AL353608.4	0.81619	1.80002	2.123	0.0372646	0.671089	-3.72017	Unchanged
RPL13A	-0.380231	10.5306	-2.12281	0.0372809	0.671089	-3.7205	Unchanged
ZFP41	-0.469734	2.2144	-2.12277	0.0372847	0.671089	-3.72058	Unchanged
AL731566.2	0.0173938	0.0149156	2.12217	0.0373367	0.671089	-3.72164	Unchanged
TRBV6-8	0.192327	0.113804	2.12147	0.0373972	0.671089	-3.72288	Unchanged
TM6SF1	0.423413	1.71378	2.12145	0.0373994	0.671089	-3.72292	Unchanged
AC008417.1	0.470603	0.774938	2.12137	0.0374066	0.671089	-3.72307	Unchanged
EEF1A1P32	0.0435451	0.0504411	2.12111	0.0374288	0.671089	-3.72352	Unchanged
TAOK2	-0.396458	1.9204	-2.12087	0.0374495	0.671089	-3.72394	Unchanged
TBC1D32	0.430385	1.4619	2.12072	0.0374631	0.671089	-3.72422	Unchanged
AP2S1	-0.377947	4.8058	-2.12014	0.0375133	0.671089	-3.72524	Unchanged
KCNIP4	0.249826	0.262829	2.12011	0.0375164	0.671089	-3.7253	Unchanged
ELOCP31	0.257	0.299836	2.12007	0.0375192	0.671089	-3.72536	Unchanged
TMEM62	0.4254	2.47923	2.11981	0.0375424	0.671089	-3.72583	Unchanged
POC5	0.354563	2.60433	2.11945	0.0375737	0.671089	-3.72646	Unchanged
OXLD1	-0.210522	0.950803	-2.11943	0.0375755	0.671089	-3.7265	Unchanged
TLR1	0.483193	2.85536	2.11908	0.0376063	0.671089	-3.72713	Unchanged
ADAM11	-0.132509	0.236723	-2.1185	0.0376568	0.671089	-3.72815	Unchanged
MPEG1	0.513578	2.39392	2.1179	0.0377092	0.671089	-3.72921	Unchanged
IFI27	0.857009	5.52844	2.11788	0.0377107	0.671089	-3.72924	Unchanged
DPY19L1P2	0.317918	0.536044	2.11757	0.0377383	0.671089	-3.7298	Unchanged
CCDC9	-0.429073	2.33025	-2.11707	0.0377816	0.671089	-3.73067	Unchanged
AL161457.2	0.0200776	0.0203877	2.11683	0.0378027	0.671089	-3.7311	Unchanged
AC046158.1	0.0352194	0.0326879	2.11667	0.0378173	0.671089	-3.73139	Unchanged
COPRS	-0.415746	3.67162	-2.11642	0.0378393	0.671089	-3.73183	Unchanged
RRN3P2	0.532464	1.40748	2.11623	0.0378557	0.671089	-3.73216	Unchanged
SLC45A2	-1.14855	4.36382	-2.11616	0.0378623	0.671089	-3.7323	Unchanged
AL603766.1	0.353091	0.644942	2.11588	0.0378869	0.671089	-3.73279	Unchanged
AL139294.1	0.0251356	0.0160237	2.11582	0.0378923	0.671089	-3.7329	Unchanged
PRR12	-0.486709	2.00777	-2.11563	0.0379083	0.671089	-3.73322	Unchanged
CEP131	-0.339435	1.20472	-2.11541	0.0379283	0.671089	-3.73362	Unchanged
DVL1	-0.430548	2.28648	-2.11499	0.0379653	0.671089	-3.73437	Unchanged
AC002470.2	-0.201973	0.668231	-2.11498	0.0379655	0.671089	-3.73437	Unchanged
CRELD2	-0.383494	2.50518	-2.11476	0.0379851	0.671089	-3.73476	Unchanged
APOL6	0.351254	1.36765	2.11466	0.037994	0.671089	-3.73494	Unchanged
BCL7C	-0.309572	2.20912	-2.11452	0.0380067	0.671089	-3.7352	Unchanged
ZNF253	0.682217	5.08502	2.1144	0.0380167	0.671089	-3.7354	Unchanged
CPTP	-0.276221	1.16232	-2.11427	0.0380284	0.671089	-3.73563	Unchanged
AC073109.1	0.264391	0.259935	2.11397	0.038055	0.671089	-3.73616	Unchanged
TRDV1	0.244052	0.201119	2.11308	0.0381337	0.671089	-3.73774	Unchanged
LINC00861	0.0312984	0.0260645	2.11291	0.0381487	0.671089	-3.73804	Unchanged
AC061958.1	0.188964	0.12379	2.11255	0.0381808	0.671089	-3.73868	Unchanged
ZNF286B	0.464996	1.19694	2.11255	0.0381809	0.671089	-3.73868	Unchanged
AC068389.3	0.0156367	0.0103704	2.11238	0.0381956	0.671089	-3.73897	Unchanged
CCDC106	-0.389904	2.32721	-2.11192	0.0382365	0.671089	-3.73979	Unchanged
AL162274.1	0.0163719	0.0125511	2.11178	0.0382486	0.671089	-3.74003	Unchanged
NDUFS8	-0.457466	4.56364	-2.11167	0.0382584	0.671089	-3.74022	Unchanged
SLC2A5	0.426884	1.0768	2.1116	0.0382652	0.671089	-3.74036	Unchanged
ZNF701	0.412034	3.71272	2.11142	0.0382805	0.671089	-3.74067	Unchanged
AL133259.1	0.0085779	0.00739458	2.11138	0.0382849	0.671089	-3.74075	Unchanged
CCDC59	0.501231	4.77465	2.11135	0.0382868	0.671089	-3.74079	Unchanged
PGC	0.420307	0.2855	2.11114	0.0383056	0.671089	-3.74116	Unchanged
HEY2	-0.319257	0.841017	-2.11112	0.0383077	0.671089	-3.74121	Unchanged
PURA	-0.279948	1.53886	-2.11087	0.0383302	0.671089	-3.74165	Unchanged
MRFAP1L1	-0.321209	1.94564	-2.1106	0.0383541	0.671089	-3.74213	Unchanged
ZNF594	0.597612	2.1758	2.1104	0.0383715	0.671089	-3.74247	Unchanged
AC087286.4	0.0544875	0.0558591	2.11033	0.0383777	0.671089	-3.7426	Unchanged
AC027288.1	0.0192966	0.0172243	2.11004	0.038404	0.671089	-3.74312	Unchanged
B3GALT2	0.322236	0.568101	2.10948	0.0384539	0.671089	-3.74411	Unchanged
SLC6A17	-0.663995	1.51864	-2.10942	0.0384589	0.671089	-3.74421	Unchanged
LNPEP	0.357352	3.38583	2.1092	0.0384786	0.671089	-3.7446	Unchanged
TCEA1P4	0.102561	0.121022	2.10877	0.0385166	0.671089	-3.74535	Unchanged
NRG2	-0.304319	0.800749	-2.10863	0.038529	0.671089	-3.74559	Unchanged
SFTPB	0.906891	0.68285	2.10852	0.0385392	0.671089	-3.74579	Unchanged
RHOC	-0.466848	6.59807	-2.10839	0.038551	0.671089	-3.74603	Unchanged
AL359922.1	0.30507	0.858642	2.10833	0.038556	0.671089	-3.74613	Unchanged
BRCC3P1	0.378808	0.794259	2.10808	0.0385781	0.671089	-3.74656	Unchanged
AC114760.2	0.0431698	0.0459356	2.10807	0.0385793	0.671089	-3.74659	Unchanged
CHRM3	0.325081	0.43528	2.10795	0.0385904	0.671089	-3.74681	Unchanged
BTNL8	0.322191	0.368368	2.10783	0.0386011	0.671089	-3.74702	Unchanged
CD276	-0.534045	4.35682	-2.10781	0.0386023	0.671089	-3.74704	Unchanged
RAD23A	-0.438721	4.52933	-2.10773	0.0386098	0.671089	-3.74719	Unchanged
CBX3P5	0.212561	0.254151	2.1073	0.0386486	0.671089	-3.74795	Unchanged
CSF2RA	0.741383	4.24211	2.1073	0.0386486	0.671089	-3.74795	Unchanged
GRAMD1A	-0.443872	3.44877	-2.10729	0.038649	0.671089	-3.74796	Unchanged
KRT1	-1.98512	2.58314	-2.10702	0.0386737	0.671089	-3.74845	Unchanged
PRPF31	-0.416469	5.05377	-2.10661	0.0387105	0.671089	-3.74917	Unchanged
AC105137.2	-0.00869495	0.00718879	-2.10654	0.0387166	0.671089	-3.74929	Unchanged
AGAP3	-0.526886	3.96717	-2.10615	0.0387514	0.671089	-3.74997	Unchanged
PPIAL4C	0.806228	0.868035	2.10614	0.0387522	0.671089	-3.74999	Unchanged
SCAF11	0.39591	4.86929	2.10594	0.0387705	0.671089	-3.75035	Unchanged
NUP37	0.304145	3.02916	2.10587	0.0387762	0.671089	-3.75046	Unchanged
RNF126	-0.342555	1.92016	-2.10558	0.0388025	0.671089	-3.75098	Unchanged
AC023206.1	0.140317	0.149228	2.10556	0.038804	0.671089	-3.75101	Unchanged
SEMA3C	-0.79644	4.25908	-2.10555	0.0388053	0.671089	-3.75103	Unchanged
TMEM52B	0.244746	0.228655	2.10525	0.0388321	0.671089	-3.75156	Unchanged
SDF4	-0.423444	4.89413	-2.10517	0.0388397	0.671089	-3.75171	Unchanged
RPS28	-0.504058	7.81894	-2.10501	0.0388536	0.671089	-3.75198	Unchanged
A2M-AS1	0.329499	0.501284	2.105	0.0388544	0.671089	-3.752	Unchanged
AC079807.1	-0.388258	0.534156	-2.10491	0.0388631	0.671089	-3.75217	Unchanged
AL133243.2	0.0286137	0.0374802	2.10454	0.0388964	0.671089	-3.75282	Unchanged
SCRN2	-0.355556	1.35519	-2.10445	0.0389039	0.671089	-3.75296	Unchanged
AC008735.4	0.0239056	0.0211275	2.10429	0.0389185	0.671089	-3.75325	Unchanged
ZNF883	0.527334	1.16986	2.10409	0.0389366	0.671089	-3.7536	Unchanged
TACO1	-0.347332	3.67882	-2.10389	0.0389546	0.671089	-3.75395	Unchanged
SLC46A3	0.39762	1.11502	2.10377	0.0389655	0.671089	-3.75417	Unchanged
AL121787.1	0.0185938	0.0124303	2.10376	0.0389666	0.671089	-3.75419	Unchanged
AL109804.1	-0.201832	0.10422	-2.10371	0.0389711	0.671089	-3.75428	Unchanged
MTND1P11	0.0492156	0.0428482	2.1033	0.0390078	0.671089	-3.75499	Unchanged
METTL4	0.31967	2.03616	2.10263	0.0390684	0.671089	-3.75618	Unchanged
CCDC138	0.349545	1.80897	2.10252	0.0390787	0.671089	-3.75638	Unchanged
TRAV41	0.438547	0.478328	2.10229	0.0390989	0.671089	-3.75677	Unchanged
LINC01224	0.00402724	0.00221215	2.10222	0.0391053	0.671089	-3.75689	Unchanged
TMUB1	-0.443665	1.62975	-2.10219	0.0391083	0.671089	-3.75695	Unchanged
NME1-NME2	-0.601508	4.44927	-2.10158	0.0391635	0.671089	-3.75803	Unchanged
BAIAP2	-0.496372	3.1649	-2.10155	0.0391664	0.671089	-3.75808	Unchanged
CCR1	0.32096	1.07925	2.1014	0.0391799	0.671089	-3.75834	Unchanged
LAX1	0.400866	0.820089	2.10127	0.0391917	0.671089	-3.75857	Unchanged
AC090510.1	0.00793214	0.0066001	2.10125	0.0391932	0.671089	-3.7586	Unchanged
DDX58	0.468427	2.39131	2.10081	0.0392329	0.671089	-3.75937	Unchanged
NCF4	0.512026	2.36758	2.10069	0.0392443	0.671089	-3.75959	Unchanged
KIAA0100	-0.48857	5.2333	-2.10051	0.0392604	0.671089	-3.75991	Unchanged
PTPN20	0.836751	1.88182	2.10043	0.0392677	0.671089	-3.76005	Unchanged
HSPB1	-0.676226	7.87956	-2.10016	0.0392921	0.671089	-3.76052	Unchanged
MILR1	0.344894	1.08295	2.09992	0.0393136	0.671089	-3.76094	Unchanged
ZNF83	0.558732	4.61192	2.09978	0.0393264	0.671089	-3.76118	Unchanged
AC026403.1	-0.502779	6.00373	-2.09926	0.0393738	0.671089	-3.7621	Unchanged
TMEM159	-0.402496	1.99991	-2.09919	0.0393799	0.671089	-3.76222	Unchanged
SLC24A5	-0.998816	4.04003	-2.0983	0.0394616	0.671089	-3.76379	Unchanged
NDST1	-0.496201	3.56482	-2.09824	0.0394666	0.671089	-3.76389	Unchanged
AC108488.1	-0.047749	0.0976505	-2.09817	0.0394737	0.671089	-3.76403	Unchanged
SLC9A1	-0.490691	2.91854	-2.09792	0.0394961	0.671089	-3.76446	Unchanged
ZDHHC21	0.130043	0.445973	2.09782	0.0395049	0.671089	-3.76463	Unchanged
AC009153.1	0.193732	0.223154	2.09748	0.0395365	0.671089	-3.76524	Unchanged
C2	0.672645	4.69517	2.09721	0.0395608	0.671089	-3.7657	Unchanged
TRBV12-3	0.00795947	0.00437211	2.09674	0.0396038	0.671089	-3.76653	Unchanged
SFTA3	0.388976	0.226343	2.09521	0.0397439	0.671089	-3.76921	Unchanged
AC022509.2	0.00438814	0.00241039	2.09521	0.0397444	0.671089	-3.76922	Unchanged
IGLC6	0.769002	1.07848	2.09517	0.0397474	0.671089	-3.76928	Unchanged
AC130650.2	0.00791298	0.00882375	2.09485	0.0397768	0.671089	-3.76984	Unchanged
SIAH2	-0.344683	1.9339	-2.09482	0.0397796	0.671089	-3.7699	Unchanged
AC093388.1	0.0259813	0.0169324	2.09452	0.0398077	0.671089	-3.77043	Unchanged
TRBV6-7	0.308367	0.196423	2.09426	0.0398308	0.671089	-3.77087	Unchanged
ZFP92	-0.0555607	0.100896	-2.09374	0.039879	0.671089	-3.77179	Unchanged
ANKS1A	-0.491531	3.05439	-2.09315	0.0399334	0.671089	-3.77283	Unchanged
AL137129.1	0.311481	0.463206	2.09289	0.0399573	0.671089	-3.77329	Unchanged
MOCS3	-0.154825	0.513805	-2.09284	0.0399619	0.671089	-3.77337	Unchanged
SASH3	0.312593	1.0144	2.09281	0.0399645	0.671089	-3.77342	Unchanged
ATAD3B	-0.617782	3.24195	-2.09275	0.0399706	0.671089	-3.77354	Unchanged
C1orf115	-0.125381	0.159662	-2.09251	0.039992	0.671089	-3.77394	Unchanged
AL031985.1	0.0500878	0.0486991	2.09241	0.0400011	0.671089	-3.77412	Unchanged
RPLP2	-0.464598	8.57295	-2.09025	0.0402008	0.671089	-3.7779	Unchanged
AC010680.3	-0.226429	0.352898	-2.08943	0.0402772	0.671089	-3.77935	Unchanged
PLN	0.363503	0.653475	2.08888	0.0403279	0.671089	-3.7803	Unchanged
TNNT1	-0.93789	2.53695	-2.08886	0.0403306	0.671089	-3.78035	Unchanged
LINC02367	0.268644	0.463208	2.08874	0.0403411	0.671089	-3.78055	Unchanged
PTPN2	0.358334	4.20869	2.08867	0.0403483	0.671089	-3.78069	Unchanged
MSH2	0.373066	3.92586	2.08866	0.0403492	0.671089	-3.7807	Unchanged
TEX12	0.0777224	0.0604917	2.08823	0.0403885	0.671089	-3.78144	Unchanged
RSAD2	0.478864	1.346	2.08807	0.0404041	0.671089	-3.78174	Unchanged
HTRA4	0.296981	0.456824	2.08781	0.0404283	0.671089	-3.78219	Unchanged
AL021707.9	-0.00488211	0.00220039	-2.08692	0.040511	0.671089	-3.78374	Unchanged
TRAV26-1	0.342084	0.524583	2.08676	0.0405253	0.671089	-3.78401	Unchanged
AC027279.4	0.0105244	0.00935659	2.08643	0.040556	0.671089	-3.78459	Unchanged
GET4	-0.337558	1.75149	-2.08641	0.0405579	0.671089	-3.78462	Unchanged
SMG5	-0.513992	3.49516	-2.08625	0.0405731	0.671089	-3.78491	Unchanged
GLI4	-0.361448	1.9878	-2.08622	0.040576	0.671089	-3.78496	Unchanged
CCND1	-0.73781	5.56138	-2.08622	0.0405765	0.671089	-3.78497	Unchanged
KCNMB2	0.0715868	0.0586507	2.08621	0.0405774	0.671089	-3.78499	Unchanged
NRL	-0.0312009	0.0786291	-2.08618	0.0405799	0.671089	-3.78503	Unchanged
SF3B1	0.318667	6.97703	2.08614	0.0405835	0.671089	-3.7851	Unchanged
LINGO2	0.332416	0.459696	2.08591	0.0406054	0.671089	-3.78551	Unchanged
FABP5P7	-0.725962	5.44607	-2.08536	0.0406564	0.671089	-3.78647	Unchanged
AC018889.1	0.0612344	0.0589114	2.08531	0.0406613	0.671089	-3.78656	Unchanged
RN7SL430P	0.0313568	0.0172242	2.08527	0.0406649	0.671089	-3.78662	Unchanged
RPL32P1	0.35501	0.495022	2.08518	0.0406732	0.671089	-3.78678	Unchanged
MZT2B	-0.407768	4.45189	-2.08515	0.0406766	0.671089	-3.78684	Unchanged
TRBV10-3	0.301391	0.388777	2.08505	0.0406856	0.671089	-3.78701	Unchanged
AC092376.2	0.00395028	0.00261847	2.085	0.0406905	0.671089	-3.7871	Unchanged
UGGT2	0.401574	4.22062	2.08495	0.0406949	0.671089	-3.78718	Unchanged
GID8	-0.304384	1.75876	-2.08482	0.0407071	0.671089	-3.78741	Unchanged
CITED2	-0.442615	3.9298	-2.08473	0.0407158	0.671089	-3.78757	Unchanged
LINC02362	0.0418112	0.0323132	2.08437	0.0407495	0.671089	-3.7882	Unchanged
TBL3	-0.340421	2.45827	-2.08429	0.0407565	0.671089	-3.78833	Unchanged
AC112496.1	0.0135581	0.00964707	2.08416	0.0407684	0.671089	-3.78856	Unchanged
LCMT1-AS2	0.0205084	0.0223499	2.08412	0.0407728	0.671089	-3.78864	Unchanged
DNAH8	0.284686	0.207925	2.08407	0.0407777	0.671089	-3.78873	Unchanged
ATP8B4	0.427326	1.27909	2.08405	0.0407792	0.671089	-3.78876	Unchanged
AL355852.1	0.022847	0.0249845	2.08313	0.0408658	0.671089	-3.79037	Unchanged
TRAV39	0.429266	0.479057	2.08312	0.0408662	0.671089	-3.79037	Unchanged
AL645568.3	0.352827	0.382086	2.08303	0.0408747	0.671089	-3.79053	Unchanged
AC009299.3	0.0119515	0.0101144	2.08239	0.0409351	0.671089	-3.79165	Unchanged
OR52H2P	0.0263029	0.0211161	2.08234	0.04094	0.671089	-3.79174	Unchanged
EOMES	0.469794	1.23051	2.08226	0.0409474	0.671089	-3.79188	Unchanged
KPNA5	0.345954	2.35264	2.0822	0.0409527	0.671089	-3.79198	Unchanged
RPL21P10	0.351083	0.390959	2.08189	0.0409826	0.671089	-3.79253	Unchanged
HMGN1P18	0.763542	1.35878	2.08171	0.0409996	0.671089	-3.79285	Unchanged
HSPA8P1	0.301787	0.702955	2.08162	0.0410073	0.671089	-3.79299	Unchanged
ERCC6L2	0.3449	2.84955	2.08145	0.0410234	0.671089	-3.79329	Unchanged
CYSLTR1	0.225367	0.350243	2.08102	0.0410638	0.671089	-3.79404	Unchanged
COPS7A	-0.37003	4.67499	-2.08063	0.0411008	0.671089	-3.79472	Unchanged
CTBP1	-0.427386	4.81308	-2.08052	0.0411115	0.671089	-3.79492	Unchanged
SH3GL1	-0.501803	4.04932	-2.08037	0.0411252	0.671089	-3.79517	Unchanged
SLC8A1-AS1	0.046696	0.0564173	2.07985	0.0411748	0.671089	-3.79609	Unchanged
DSP	-1.23842	2.84855	-2.07982	0.0411779	0.671089	-3.79614	Unchanged
FBXO33	-0.322467	1.95615	-2.07979	0.0411808	0.671089	-3.7962	Unchanged
AC092343.1	0.00830991	0.0045646	2.07974	0.0411851	0.671089	-3.79628	Unchanged
AL357054.4	0.00387346	0.00302488	2.07903	0.0412526	0.671089	-3.79752	Unchanged
TAS2R46	0.673421	1.4968	2.07897	0.0412583	0.671089	-3.79762	Unchanged
CCDC88C	0.630111	2.37235	2.07873	0.0412811	0.671089	-3.79804	Unchanged
ANKRD18B	0.497629	0.782921	2.07805	0.0413452	0.671089	-3.79922	Unchanged
NDUFB10	-0.397874	5.25466	-2.07795	0.0413547	0.671089	-3.7994	Unchanged
KRT5	-1.78113	3.88016	-2.07748	0.0413994	0.671089	-3.80022	Unchanged
AC004884.2	0.47693	0.548108	2.07736	0.041411	0.671089	-3.80043	Unchanged
KIZ-AS1	0.00792858	0.00659815	2.07722	0.0414245	0.671089	-3.80068	Unchanged
SLC23A2	-0.529301	3.42189	-2.0772	0.0414257	0.671089	-3.8007	Unchanged
CRBN	0.338346	5.48634	2.07704	0.0414416	0.671089	-3.80099	Unchanged
AC104772.2	0.0215896	0.0158527	2.07701	0.0414442	0.671089	-3.80104	Unchanged
AC093675.1	0.0737649	0.0694853	2.07656	0.0414868	0.671089	-3.80182	Unchanged
GPR161	-0.459023	1.66904	-2.07644	0.0414986	0.671089	-3.80203	Unchanged
AL353743.1	0.433778	1.56478	2.07632	0.0415102	0.671089	-3.80224	Unchanged
IL7	0.445297	0.918394	2.07608	0.0415326	0.671089	-3.80265	Unchanged
TRBV19	0.365376	0.517098	2.07605	0.0415353	0.671089	-3.8027	Unchanged
MIS18BP1	0.441151	3.51292	2.07603	0.0415371	0.671089	-3.80274	Unchanged
ZNF404	0.37105	1.33886	2.07579	0.0415607	0.671089	-3.80317	Unchanged
AL449106.1	-0.00381279	0.00282269	-2.07524	0.0416128	0.671089	-3.80412	Unchanged
TBXA2R	-0.409293	1.03009	-2.07518	0.0416183	0.671089	-3.80422	Unchanged
ATAD3A	-0.543229	3.87794	-2.07456	0.0416775	0.671089	-3.8053	Unchanged
AL137009.1	0.0135357	0.0162943	2.07437	0.0416961	0.671089	-3.80563	Unchanged
DCAF11	-0.468421	3.94723	-2.07431	0.0417021	0.671089	-3.80574	Unchanged
LINC00427	-0.00704399	0.00317476	-2.07399	0.0417327	0.671089	-3.8063	Unchanged
AC005294.1	0.0882736	0.0612911	2.07382	0.0417489	0.671089	-3.80659	Unchanged
SEPTIN1	0.538907	1.51266	2.07356	0.0417739	0.671089	-3.80705	Unchanged
SYCE2	0.29867	0.600605	2.07267	0.0418586	0.671089	-3.80858	Unchanged
FANCM	0.364454	2.20075	2.0726	0.0418657	0.671089	-3.80871	Unchanged
FAM83H	-0.476893	1.42074	-2.07248	0.0418766	0.671089	-3.80891	Unchanged
EPB41L1	-0.647289	4.04271	-2.07226	0.0418983	0.671089	-3.8093	Unchanged
LYPLA2	-0.424829	3.57622	-2.07187	0.0419352	0.671089	-3.80997	Unchanged
AC113383.1	0.0314289	0.0318063	2.07181	0.0419415	0.671089	-3.81008	Unchanged
DGKK	0.0422096	0.0236342	2.07159	0.0419628	0.671089	-3.81047	Unchanged
AC097500.1	0.00681691	0.0041931	2.07111	0.0420088	0.671089	-3.8113	Unchanged
AKAP5	0.400746	0.797177	2.07098	0.0420213	0.671089	-3.81153	Unchanged
AC090543.1	0.578197	1.03849	2.07066	0.0420523	0.671089	-3.81209	Unchanged
ADCY9	-0.497153	2.43655	-2.07063	0.0420549	0.671089	-3.81213	Unchanged
AC084824.4	0.35864	0.902886	2.07063	0.0420552	0.671089	-3.81214	Unchanged
AC233976.1	0.0051066	0.00280503	2.07027	0.0420899	0.671089	-3.81276	Unchanged
TAS2R62P	0.0051066	0.00280503	2.07027	0.0420899	0.671089	-3.81276	Unchanged
AC027117.1	0.021971	0.0258405	2.06986	0.0421288	0.671089	-3.81346	Unchanged
MCEE	0.374957	3.07563	2.06843	0.0422668	0.671089	-3.81594	Unchanged
SLURP2	-0.637926	0.589781	-2.06834	0.0422755	0.671089	-3.8161	Unchanged
AL359851.1	0.00968156	0.00756105	2.06791	0.0423177	0.671089	-3.81686	Unchanged
EIF3K	-0.445612	6.88024	-2.06782	0.0423268	0.671089	-3.81702	Unchanged
ANOS1	0.501764	1.50791	2.06744	0.0423629	0.671089	-3.81767	Unchanged
ADGRA2	-0.535451	1.71937	-2.06714	0.0423926	0.671089	-3.8182	Unchanged
STYXL1	-0.396262	4.09388	-2.067	0.0424061	0.671089	-3.81844	Unchanged
AC092803.4	-0.00276772	0.00161551	-2.06695	0.0424103	0.671089	-3.81851	Unchanged
AC006064.1	0.0867782	0.0892593	2.06694	0.0424114	0.671089	-3.81853	Unchanged
AC234917.3	0.0387955	0.0660796	2.06688	0.0424176	0.671089	-3.81864	Unchanged
KHSRP	-0.521754	5.80621	-2.0666	0.0424445	0.671089	-3.81912	Unchanged
ZNF296	-0.12943	0.252222	-2.06646	0.0424586	0.671089	-3.81938	Unchanged
KIAA0930	-0.560716	4.16181	-2.06637	0.0424671	0.671089	-3.81953	Unchanged
DMKN	-1.23591	3.33521	-2.06622	0.042482	0.671089	-3.81979	Unchanged
AL033519.5	0.121834	0.125786	2.06562	0.0425403	0.671089	-3.82083	Unchanged
HCK	0.427519	2.05197	2.06536	0.0425656	0.671089	-3.82128	Unchanged
HBA1	-1.31974	5.9584	-2.06508	0.0425929	0.671089	-3.82177	Unchanged
SBF1	-0.435665	2.62437	-2.06469	0.04263	0.671089	-3.82243	Unchanged
AC002347.1	-0.00634923	0.00359417	-2.06467	0.0426328	0.671089	-3.82248	Unchanged
LINC01138	0.440395	0.688418	2.06451	0.0426484	0.671089	-3.82276	Unchanged
AUXG01000058.1	0.0293114	0.0320048	2.06449	0.04265	0.671089	-3.82278	Unchanged
CMTR2	0.245966	1.25109	2.0638	0.0427172	0.671089	-3.82398	Unchanged
DNAAF5	-0.425834	3.02857	-2.06326	0.0427696	0.671089	-3.82491	Unchanged
RN7SL296P	0.0263311	0.0144635	2.06199	0.0428943	0.671089	-3.82711	Unchanged
TXLNA	-0.394768	2.46543	-2.06194	0.042899	0.671089	-3.8272	Unchanged
HDGFL2	-0.450764	3.09146	-2.06181	0.0429116	0.671089	-3.82742	Unchanged
TRAV27	0.23057	0.187073	2.06165	0.042928	0.671089	-3.82771	Unchanged
CA8	-0.897312	2.04101	-2.06161	0.0429313	0.671089	-3.82776	Unchanged
FGD2	0.376759	1.16863	2.06158	0.0429345	0.671089	-3.82782	Unchanged
ALDOC	-0.637944	2.81209	-2.06142	0.0429503	0.671089	-3.8281	Unchanged
CLEC4D	0.162196	0.212038	2.06132	0.04296	0.671089	-3.82827	Unchanged
ANKAR	0.40372	1.3026	2.0613	0.0429623	0.671089	-3.82831	Unchanged
RNU5F-1	-0.794879	1.34359	-2.06097	0.0429939	0.671089	-3.82887	Unchanged
ALDH3B2	-0.806281	1.28788	-2.0605	0.0430409	0.671089	-3.8297	Unchanged
NBPF17P	0.358864	0.303933	2.06043	0.0430478	0.671089	-3.82982	Unchanged
RPS26P34	0.33525	0.18812	2.06023	0.0430671	0.671089	-3.83016	Unchanged
PATZ1	-0.309535	1.59423	-2.0601	0.0430798	0.671089	-3.83038	Unchanged
IL13RA2	-0.953127	1.6173	-2.05986	0.0431031	0.671089	-3.83079	Unchanged
HDGF	-0.586937	6.63389	-2.05924	0.0431648	0.671089	-3.83187	Unchanged
CENPV	0.397753	1.09301	2.05923	0.043166	0.671089	-3.8319	Unchanged
ACBD7	0.283435	0.503344	2.05873	0.0432149	0.671089	-3.83275	Unchanged
EML2	-0.419679	4.00201	-2.0583	0.0432575	0.671089	-3.8335	Unchanged
CDC42SE2	0.277276	1.2163	2.058	0.0432873	0.671089	-3.83402	Unchanged
SAP30	0.428939	2.63019	2.05725	0.0433612	0.671089	-3.83531	Unchanged
CARMIL2	0.332597	0.643407	2.0565	0.0434348	0.671089	-3.8366	Unchanged
UBE2O	-0.449164	2.44001	-2.05648	0.0434368	0.671089	-3.83663	Unchanged
SNX21	-0.387862	1.72338	-2.05622	0.0434628	0.671089	-3.83708	Unchanged
TMSB15B	0.322083	0.664978	2.05589	0.0434954	0.671089	-3.83765	Unchanged
SCN1A-AS1	0.275564	0.240729	2.05587	0.0434977	0.671089	-3.83769	Unchanged
AC091959.2	0.207228	0.230536	2.05573	0.0435112	0.671089	-3.83793	Unchanged
PPFIA3	-0.344901	0.963171	-2.05492	0.0435922	0.671089	-3.83933	Unchanged
ZNF69	0.596651	3.47106	2.0549	0.043594	0.671089	-3.83937	Unchanged
PMF1	-0.437782	2.90699	-2.05466	0.043618	0.671089	-3.83978	Unchanged
C17orf75	0.414145	2.80043	2.05444	0.0436392	0.671089	-3.84015	Unchanged
LRRTM2	0.40831	0.994891	2.05444	0.0436394	0.671089	-3.84015	Unchanged
RPS12P27	0.158473	0.199621	2.05441	0.0436426	0.671089	-3.84021	Unchanged
CLPTM1L	-0.479712	5.1284	-2.05422	0.0436617	0.671089	-3.84054	Unchanged
ZNF788P	0.303721	0.945487	2.05404	0.0436791	0.671089	-3.84084	Unchanged
HLA-DQB1	1.24826	2.56845	2.054	0.043683	0.671089	-3.84091	Unchanged
HNRNPMP1	0.141448	0.137442	2.05394	0.0436898	0.671089	-3.84103	Unchanged
MIR155HG	0.161581	0.182956	2.05354	0.043729	0.671089	-3.84171	Unchanged
RAB3D	-0.636361	2.83019	-2.05353	0.0437305	0.671089	-3.84173	Unchanged
AL360182.1	0.110767	0.119342	2.05349	0.0437344	0.671089	-3.8418	Unchanged
MED31	0.317872	2.25845	2.05327	0.0437565	0.671089	-3.84218	Unchanged
NSUN5	-0.347471	2.24779	-2.05319	0.0437646	0.671089	-3.84232	Unchanged
RPS15AP30	0.0404324	0.0326652	2.05312	0.0437711	0.671089	-3.84243	Unchanged
AP000852.1	0.159537	0.101288	2.05306	0.0437768	0.671089	-3.84253	Unchanged
AL049634.2	0.70241	1.84775	2.05291	0.0437916	0.671089	-3.84279	Unchanged
NPRL3	-0.330642	2.14614	-2.05277	0.0438065	0.671089	-3.84305	Unchanged
SCYL1	-0.498137	4.11674	-2.05226	0.0438571	0.671089	-3.84392	Unchanged
ZMAT5	-0.332748	1.98524	-2.0521	0.0438732	0.671089	-3.8442	Unchanged
RPL3P4	-0.566618	7.75562	-2.05184	0.0438989	0.671089	-3.84464	Unchanged
[truncated: 47,956 more rows]
