# Supplementary material for: The Tumor Microbiome as a Predictor of Outcomes in Patients with Metastatic Melanoma Treated with Immune Checkpoint Inhibitors
Source: Cancer Res Commun. 2024 Aug 8;4(8):1978–90. doi: 10.1158/2767-9764.CRC-23-0170 (PMC11307144; doi:10.1158/2767-9764.CRC-23-0170)
Supplement: Table S3 — Model performance of 31 published gene expression signatures for predicting immunotherapy treatment response [file crc-23-0170_table_s3_suppst3.xlsx]

## Sheet: Datasets
Data Set ID	N	Drug	Pre On Post	Biosources	Platform	PMID
GSE158403	81	Durvalumab	Pre/On	Tissue	RNA-seq	33288749
GSE165278	22	Ipilimumab	Pre/Post	Tissue	RNA-seq	33588426
GSE186143	47	anti-PD1 or combination	Pre	PBMC	RNA-seq	35027754
Hintzsche	14	Pembrolizumab / Nivolumab	Pre	Tissue	RNA-seq	32708981
Du	50	anti-PD1	Pre/On	Tissue	RNA-seq	34654806
Gide	91	Ipi + Nivo / Ipi + Pembro	Pre/On	Tissue	RNA-seq	30753825
HugoLo_IPRES	26	Pembrolizumab	Pre	Tissue	RNA-seq	26997480
Lauss	25	Tumor Infiltrating Lymphocytes	Pre	Tissue	RNA-seq	29170503
Lee	78	Pembrolizumab / Nivolumab	Pre/On	Tissue	RNA-seq	32312968
Liu	122	Nivolumab or Pembrolizumab	naïve/prog	Tissue	RNA-seq	31792460
Riaz	98	Nivolumab	Pre/On	Tissue	RNA-seq	29033130
VanAllen	41	Ipilimumab	Pre	Tissue	RNA-seq	26359337
Freeman	38	anti-PD1 / anti-CTLA4	Pre / Post	Tissue	RNA-seq	35243413

## Sheet: AUC
Supplementary Table S3. Model performance of 31 published gene expression signatures for predicting immunotherapy treatment response.
Signature	AUC	P-Value	Adj. P Value
IFNg_Effector	0.78	3e-05	0.00049
IFNG6	0.78	4e-05	0.00049
Effector_T	0.77	5e-05	0.00049
Immune_Cytolytic	0.76	0.0001	0.00069
Immune_Infiltration	0.76	0.00016	0.00075
TIP_Hot	0.76	0.00011	0.00069
IFNG18	0.75	0.00017	0.00075
Chemokines	0.74	0.00037	0.00143
TCR_Signaling	0.74	0.00049	0.00169
Ipi_Neoadjuvant	0.72	0.00143	0.00444
Roh_Immune_Score	0.71	0.00177	0.00499
Neoadjuvant_Response	0.7	0.00312	0.00807
MHC_II	0.69	0.00717	0.01707
mMDSC	0.68	0.00771	0.01707
Ock_Immune_Score	0.68	0.01058	0.02186
IMPRES	0.66	0.02181	0.04225
TLS	0.62	0.0951	0.16378
MHC_I	0.6	0.14777	0.22904
gMDSC	0.57	0.35446	0.49947
DNA_Damage_Repair	0.54	0.55402	0.68699
Proliferation	0.54	0.60117	0.71678
Cell_Cycle	0.53	0.64178	0.71968
Angiogenesis	0.48	0.79612	0.79612
Hypoxia	0.48	0.75215	0.77722
Glycolysis	0.47	0.65003	0.71968
Stroma	0.47	0.71752	0.76701
WNT	0.46	0.55402	0.68699
RAS	0.45	0.44458	0.59922
Mitoscore	0.4	0.16124	0.23802
Buffa	0.39	0.10186	0.16619
MYC	0.38	0.07599	0.13857
