# Supplementary material for: The Tumor Microbiome as a Predictor of Outcomes in Patients with Metastatic Melanoma Treated with Immune Checkpoint Inhibitors
Source: Cancer Res Commun. 2024 Aug 8;4(8):1978–90. doi: 10.1158/2767-9764.CRC-23-0170 (PMC11307144; doi:10.1158/2767-9764.CRC-23-0170)
Supplement: Table S4 — Modeling results for the microbes enriched in the tumors responsive or not-responsive to immunotherapy [file crc-23-0170_table_s4_suppst4.xlsx]

## Sheet: Supplementary_Table_3
Supplementary Table S4. Modeling results for the microbes enriched in the tumors responsive or not-responsive to immunotherapy.
microbe	baseMean	log2FoldChange	lfcSE	stat	pvalue	padj	threshold	level
s__Campylobacter jejuni	17.0706	-26.1414	2.91839	-8.95747	3.32218e-19	3.6245e-16	TRUE	species
f__Moraxellaceae	818.554	-2.67384	0.54311	-4.9232	8.51409e-07	7.91811e-05	TRUE	family
s__Acinetobacter calcoaceticus	745.59	-2.60352	0.617229	-4.21808	2.46388e-05	0.0134405	TRUE	species
o__Micrococcales	13.625	-2.48742	0.632917	-3.9301	8.49122e-05	0.013501	TRUE	order
g__Acinetobacter	839.986	-2.40081	0.593347	-4.04621	5.20531e-05	0.0279525	TRUE	genus
f__Baculoviridae	2.8058	-2.4664	0.755447	-3.26482	0.00109535	0.034792	TRUE	family
f__Microbacteriaceae	8.47871	-2.61868	0.824684	-3.17538	0.00149643	0.034792	TRUE	family
f__Porphyromonadaceae	4.87526	-7.30703	2.27834	-3.20718	0.00134045	0.034792	TRUE	family
p__Uroviricota	6068.51	1.72011	0.52266	3.29106	0.000998093	0.0459123	TRUE	phylum
k__Heunggongvirae	5918.1	1.65312	0.521444	3.17028	0.00152293	0.0654858	FALSE	kingdom
k__unclassified-p__Chloroflexi	9.56072	-2.25557	0.775836	-2.90727	0.00364595	0.078388	FALSE	kingdom
k__unclassified-p__Proteobacteria	737.833	-0.844644	0.307826	-2.7439	0.00607146	0.0870243	FALSE	kingdom
p__Chloroflexi	9.3403	-2.21882	0.769187	-2.88463	0.00391872	0.0901304	FALSE	phylum
f__Cryptosporidiidae	2.68179	-2.00775	0.728598	-2.75563	0.00585794	0.0925173	FALSE	family
f__Methylobacteriaceae	26.9473	-3.34034	1.2959	-2.57763	0.0099481	0.0925173	FALSE	family
f__Mycobacteriaceae	6.2849	-1.81798	0.685841	-2.65073	0.00803181	0.0925173	FALSE	family
f__Staphylococcaceae	3.66902	-3.70073	1.37558	-2.69031	0.00713853	0.0925173	FALSE	family
f__Streptomycetaceae	26.0503	-1.69311	0.622053	-2.72181	0.00649257	0.0925173	FALSE	family
f__Synechococcaceae	2.20099	-4.04961	1.5542	-2.60559	0.00917155	0.0925173	FALSE	family
f__Pyriculariaceae	1.92697	-1.843	0.729579	-2.52611	0.0115334	0.09751	FALSE	family
f__Simkaniaceae	1.3206	-3.41978	1.37891	-2.48007	0.0131357	0.101802	FALSE	family
k__unclassified-p__Actinobacteria	101.965	-0.89542	0.357454	-2.50499	0.0122454	0.10531	FALSE	kingdom
k__unclassified-p__Thermotogae	9.24899	-1.33089	0.529056	-2.51559	0.0118834	0.10531	FALSE	kingdom
f__Gemmataceae	2.7257	-1.76885	0.751158	-2.35483	0.0185314	0.125917	FALSE	family
f__Micromonosporaceae	1.68006	-3.68855	1.58329	-2.32968	0.0198233	0.125917	FALSE	family
f__Siphoviridae	1795.71	0.729544	0.314379	2.32059	0.0203092	0.125917	FALSE	family
o__Thermotogales	10.4194	-1.66616	0.554292	-3.00592	0.00264778	0.210499	FALSE	order
c__Thermotogae	10.2195	-1.6327	0.538509	-3.03189	0.00243025	0.216292	FALSE	class
p__Thermotogae	9.0207	-1.27025	0.520744	-2.43929	0.0147162	0.225648	FALSE	phylum
p__Actinobacteria	95.9829	-0.776986	0.344629	-2.25455	0.0241613	0.22894	FALSE	phylum
p__Proteobacteria	706.485	-0.674399	0.300643	-2.24319	0.0248848	0.22894	FALSE	phylum
g__Streptomyces	13.7935	-2.45211	0.741526	-3.30685	0.000943522	0.253336	FALSE	genus
f__Brachyspiraceae	2.04709	-3.18194	1.68918	-1.88372	0.0596031	0.256639	FALSE	family
f__Campylobacteraceae	17.6722	-5.27711	2.74299	-1.92386	0.0543727	0.256639	FALSE	family
f__Corynebacteriaceae	27.9534	-1.65136	0.885046	-1.86585	0.0620629	0.256639	FALSE	family
f__Haloarculaceae	1.86978	-3.93689	2.04471	-1.9254	0.0541797	0.256639	FALSE	family
f__Hominidae	5.40493e+08	-0.60797	0.31291	-1.94296	0.0520214	0.256639	FALSE	family
f__Nocardioidaceae	1.16082	-2.48299	1.3379	-1.85589	0.0634698	0.256639	FALSE	family
f__Prevotellaceae	2.41736	-3.20506	1.699	-1.88644	0.0592356	0.256639	FALSE	family
f__Retroviridae	0.96962	-3.41627	1.80625	-1.89136	0.0585768	0.256639	FALSE	family
p__Firmicutes	37.4897	0.987949	0.46565	2.12166	0.0338667	0.259645	FALSE	phylum
f__Ardenticatenaceae	15.125	-2.00575	1.13957	-1.76009	0.0783923	0.270018	FALSE	family
f__Burkholderiaceae	25.303	-1.31694	0.743504	-1.77127	0.0765163	0.270018	FALSE	family
f__Hymenobacteraceae	1.90813	-3.65171	2.05576	-1.77633	0.0756781	0.270018	FALSE	family
f__Peptostreptococcaceae	2.97545	-5.21249	2.91964	-1.78532	0.0742093	0.270018	FALSE	family
f__Clostridiaceae	17.2053	-1.218	0.705594	-1.7262	0.0843114	0.280034	FALSE	family
f__Neisseriaceae	1.38833	-3.59659	2.17707	-1.65203	0.0985275	0.306576	FALSE	family
f__Rhodospirillaceae	1.04435	-3.72412	2.25672	-1.65023	0.0988956	0.306576	FALSE	family
g__Betabaculovirus	2.69953	-2.74582	0.902523	-3.04238	0.00234717	0.315107	FALSE	genus
g__Porphyromonas	4.87526	-7.30167	2.39082	-3.05404	0.00225781	0.315107	FALSE	genus
p__Ascomycota	185.468	0.674924	0.343072	1.9673	0.049149	0.322979	FALSE	phylum
k__unclassified-p__Firmicutes	41.2778	0.95879	0.485155	1.97626	0.0481257	0.344901	FALSE	kingdom
f__Micrococcaceae	3.28528	-2.11901	1.36169	-1.55616	0.11967	0.35901	FALSE	family
k__Fungi	213.809	0.537217	0.31197	1.72202	0.0850664	0.365786	FALSE	kingdom
k__Pararnavirae	0.763691	-2.5492	1.47063	-1.73341	0.0830234	0.365786	FALSE	kingdom
k__unclassified-c__Naldaviricetes	1.39115	-0.989097	0.569343	-1.73726	0.082341	0.365786	FALSE	kingdom
k__unclassified-p__Fusobacteria	11.5672	-2.46707	1.39528	-1.76815	0.0770362	0.365786	FALSE	kingdom
p__Fusobacteria	11.0552	-2.53675	1.39413	-1.81959	0.0688216	0.395724	FALSE	phylum
f__Thermotogaceae	10.4518	-0.940421	0.634282	-1.48265	0.138166	0.401545	FALSE	family
f__Dipodascaceae	1.18274	-1.69832	1.17318	-1.44762	0.147723	0.404065	FALSE	family
f__Muribaculaceae	1.40508	-4.265	2.92292	-1.45915	0.144523	0.404065	FALSE	family
f__Bacteroidaceae	1.09876	-2.58717	1.81526	-1.42524	0.154089	0.4093	FALSE	family
f__Lactobacillaceae	2.51531	-2.28332	1.65323	-1.38112	0.167241	0.4093	FALSE	family
f__Sphingomonadaceae	99.7402	-0.920234	0.665294	-1.3832	0.166604	0.4093	FALSE	family
f__Vicinamibacteraceae	0.842275	-2.3165	1.66272	-1.39319	0.163562	0.4093	FALSE	family
f__Hafniaceae	0.761712	-2.80683	2.06953	-1.35626	0.175016	0.417347	FALSE	family
f__Debaryomycetaceae	9.93755	-0.967147	0.726909	-1.33049	0.183356	0.420438	FALSE	family
f__Flavobacteriaceae	3.70832	-1.32096	0.99737	-1.32445	0.185354	0.420438	FALSE	family
f__Promicromonosporaceae	0.931745	-3.55734	2.73853	-1.299	0.193945	0.42945	FALSE	family
p__Artverviricota	0.722362	-2.47989	1.46173	-1.69655	0.0897823	0.43519	FALSE	phylum
p__unclassified-c__Naldaviricetes	1.33617	-0.914348	0.546995	-1.67158	0.0946066	0.43519	FALSE	phylum
f__unclassified-g__Ezakiella	2.80574	-3.66644	2.91924	-1.25596	0.209132	0.452309	FALSE	family
f__Streptococcaceae	14.6297	-2.0301	1.69431	-1.19819	0.230844	0.487921	FALSE	family
f__Actinomycetaceae	3.89098	-2.45846	2.20265	-1.11614	0.264363	0.512203	FALSE	family
f__Borreliaceae	1.23488	2.18915	1.93059	1.13393	0.256825	0.512203	FALSE	family
f__Rhizobiaceae	0.701204	-3.14656	2.74309	-1.14709	0.251345	0.512203	FALSE	family
f__Roseobacteraceae	1.0083	-2.52813	2.24234	-1.12745	0.259551	0.512203	FALSE	family
c__Caudoviricetes	3131.47	1.13115	0.448844	2.52013	0.011731	0.522029	FALSE	class
k__unclassified-p__Chlamydiae	0.512196	-1.36968	0.949286	-1.44285	0.149061	0.534137	FALSE	kingdom
k__unclassified-p__Cyanobacteria	1.36286	-1.25902	0.858179	-1.46709	0.142352	0.534137	FALSE	kingdom
g__Microbacterium	6.44774	-3.16204	1.12822	-2.80267	0.00506816	0.544321	FALSE	genus
f__Bifidobacteriaceae	1.44175	-1.64408	1.5533	-1.05844	0.289854	0.550132	FALSE	family
f__Halorubraceae	0.830766	-2.39846	2.33337	-1.02789	0.304001	0.565442	FALSE	family
f__Peptoniphilaceae	0.67448	-2.96706	2.92676	-1.01377	0.310692	0.566557	FALSE	family
f__Mycosphaerellaceae	38.4198	-0.566429	0.567578	-0.997975	0.318291	0.569252	FALSE	family
p__Cyanobacteria	1.32743	-1.24592	0.841591	-1.48044	0.138757	0.580257	FALSE	phylum
g__Mycolicibacterium	2.5155	-2.50431	0.925582	-2.70566	0.00681694	0.610116	FALSE	genus
f__Candidatus	0.838736	-2.11789	2.34751	-0.902187	0.366957	0.620492	FALSE	family
f__Pichiaceae	57.4204	0.516665	0.558996	0.924273	0.355344	0.620492	FALSE	family
f__Thioalkalibacteraceae	0.697234	-2.49969	2.74919	-0.909248	0.363219	0.620492	FALSE	family
f__Saccharomycetaceae	4.68859	-0.769018	0.88962	-0.864434	0.387349	0.643277	FALSE	family
p__Chlamydiae	0.486486	-1.2502	0.907868	-1.37707	0.16849	0.64588	FALSE	phylum
f__Alcaligenaceae	13.886	-0.557197	0.670726	-0.830737	0.406122	0.660999	FALSE	family
f__Sordariaceae	126.512	0.529776	0.65602	0.80756	0.419344	0.660999	FALSE	family
f__Weeksellaceae	0.772629	-1.29081	1.57737	-0.818333	0.413167	0.660999	FALSE	family
f__Thermaceae	1.03372	1.41016	1.87659	0.751445	0.452385	0.693314	FALSE	family
f__Yersiniaceae	5.3723	-0.884735	1.18357	-0.747512	0.454755	0.693314	FALSE	family
k__unclassified-p__Verrucomicrobia	0.377312	-1.77355	1.42399	-1.24548	0.212955	0.704389	FALSE	kingdom
f__Babesiidae	1.97975	0.676096	0.942167	0.717597	0.473006	0.709509	FALSE	family
f__Ustilaginaceae	36.0073	-0.366377	0.533008	-0.687375	0.491847	0.726059	FALSE	family
f__Halomonadaceae	0.854571	-1.87655	2.87224	-0.65334	0.513537	0.746234	FALSE	family
k__unclassified-p__Bacteroidetes	17.4414	-0.793913	0.682354	-1.16349	0.24463	0.751365	FALSE	kingdom
f__Trueperaceae	0.550249	-1.83148	2.93384	-0.624262	0.532456	0.761821	FALSE	family
o__Lefavirales	1.31103	-1.37362	0.586688	-2.34131	0.0192164	0.763853	FALSE	order
o__Piroplasmida	5.24877	1.63419	0.682298	2.39513	0.0166145	0.763853	FALSE	order
f__Pasteurellaceae	4.96937	-0.830763	1.38575	-0.599505	0.548836	0.77336	FALSE	family
f__Nostocaceae	0.646471	-0.998664	1.7255	-0.578766	0.562747	0.781126	FALSE	family
p__Verrucomicrobia	0.351237	-1.68584	1.40342	-1.20124	0.229659	0.81264	FALSE	phylum
f__Fusobacteriaceae	15.5049	-0.910018	1.72119	-0.528714	0.597004	0.816229	FALSE	family
f__Leptotrichiaceae	0.621243	-1.14263	2.21277	-0.516379	0.605589	0.816229	FALSE	family
f__Cellulomonadaceae	0.538844	-0.631567	1.5132	-0.417373	0.676406	0.81854	FALSE	family
f__Chaetomiaceae	25.0955	0.364068	0.837017	0.434959	0.663592	0.81854	FALSE	family
f__Erythrobacteraceae	0.630134	-0.59919	1.28072	-0.467852	0.63989	0.81854	FALSE	family
f__Helicobacteraceae	0.694157	-1.04111	2.29547	-0.453548	0.650155	0.81854	FALSE	family
f__Planococcaceae	0.539191	-1.10437	2.65741	-0.415582	0.677716	0.81854	FALSE	family
f__Pseudomonadaceae	84.9706	-0.286329	0.685245	-0.41785	0.676057	0.81854	FALSE	family
f__Rhodanobacteraceae	0.603666	-0.787316	1.70969	-0.460503	0.645156	0.81854	FALSE	family
f__Sinobacteraceae	6.87507	-0.544938	1.12806	-0.483075	0.629042	0.81854	FALSE	family
f__Nocardiaceae	24.3153	-0.402963	0.999922	-0.402994	0.686952	0.819059	FALSE	family
f__Stellaceae	0.56958	0.707203	1.97794	0.357545	0.720683	0.839019	FALSE	family
f__Xanthomonadaceae	2.76955	0.484551	1.36057	0.356138	0.721737	0.839019	FALSE	family
c__Actinomycetia	86.116	-0.762946	0.348122	-2.1916	0.0284082	0.842777	FALSE	class
f__Enterobacteriaceae	5.52339	-0.517609	1.54571	-0.334868	0.737724	0.847017	FALSE	family
f__Bacillaceae	10.967	-0.212646	0.676523	-0.314322	0.753276	0.850873	FALSE	family
f__Theileriidae	4.06413	0.393023	1.28316	0.306293	0.759381	0.850873	FALSE	family
c__Cytophagia	0.994225	-2.22542	1.18012	-1.88575	0.0593289	0.880046	FALSE	class
c__Deltaproteobacteria	2.4966	1.8332	0.91049	2.01343	0.0440699	0.880046	FALSE	class
c__Revtraviricetes	0.862987	-2.88928	1.52595	-1.89342	0.0583014	0.880046	FALSE	class
f__Comamonadaceae	29.7971	-0.288592	1.25237	-0.230437	0.817752	0.88433	FALSE	family
f__Pseudonocardiaceae	31.754	-0.170564	0.740239	-0.230417	0.817767	0.88433	FALSE	family
f__unclassified-g__Gemella	1.58496	-0.467227	1.97983	-0.235993	0.813438	0.88433	FALSE	family
p__Apicomplexa	28.1221	0.349513	0.358323	0.975414	0.329355	0.891196	FALSE	phylum
p__Bacteroidetes	17.4529	-0.655309	0.671293	-0.976188	0.328971	0.891196	FALSE	phylum
p__Chordata	4.96842e+08	0.251555	0.2519	0.998632	0.317973	0.891196	FALSE	phylum
p__Crenarchaeota	0.463704	1.6256	1.65933	0.979668	0.32725	0.891196	FALSE	phylum
k__Metazoa	5.17702e+08	0.26036	0.264731	0.983489	0.325367	0.899552	FALSE	kingdom
k__unclassified-p__Crenarchaeota	0.466043	1.60095	1.65961	0.964656	0.334717	0.899552	FALSE	kingdom
f__Conexivisphaeraceae	3.52765	-0.165136	0.872125	-0.18935	0.849819	0.908427	FALSE	family
p__Thaumarchaeota	2.91641	0.594836	0.658626	0.903147	0.366448	0.936478	FALSE	phylum
f__Aspergillaceae	16.2129	-0.0743142	0.588566	-0.126263	0.899524	0.950633	FALSE	family
p__Acidobacteria	0.387043	-1.02863	1.29223	-0.796012	0.426025	0.952324	FALSE	phylum
p__Deinococcus	0.859577	1.14402	1.46435	0.781244	0.434659	0.952324	FALSE	phylum
p__Spirochaetes	3.23278	0.922374	1.1809	0.781078	0.434757	0.952324	FALSE	phylum
o__Ortervirales	1.11183	-3.44166	1.59145	-2.1626	0.0305722	0.954887	FALSE	order
o__Parachlamydiales	0.683048	-2.23788	1.06741	-2.09655	0.0360335	0.954887	FALSE	order
k__unclassified-p__Acidobacteria	0.420337	-1.16324	1.32168	-0.880121	0.378794	0.958126	FALSE	kingdom
k__unclassified-p__Apicomplexa	28.8462	0.2782	0.366492	0.75909	0.447799	0.963639	FALSE	kingdom
k__unclassified-p__Spirochaetes	3.29163	0.902311	1.18974	0.758413	0.448204	0.963639	FALSE	kingdom
k__unclassified-p__Thaumarchaeota	2.9225	0.540023	0.668602	0.807689	0.41927	0.963639	FALSE	kingdom
f__Maricaulaceae	0.774626	0.228513	2.93634	0.0778224	0.937969	0.96499	FALSE	family
f__Plasmodiidae	34.4424	0.0404547	0.578382	0.0699446	0.944238	0.96499	FALSE	family
f__Rhodobacteraceae	0.547881	0.16115	1.9397	0.0830799	0.933788	0.96499	FALSE	family
f__Desulfobacteraceae	0.586468	0.0613483	2.27072	0.0270171	0.978446	0.989081	FALSE	family
f__Oxalobacteraceae	3.22984	-0.0236606	1.95953	-0.0120747	0.990366	0.990366	FALSE	family
k__unclassified-p__Deinococcus	0.880367	1.03164	1.47495	0.699442	0.484276	0.991612	FALSE	kingdom
k__Bamfordvirae	0.244663	0.139575	1.33925	0.104219	0.916996	0.992705	FALSE	kingdom
k__Orthornavirae	0.0195352	0.312159	2.93822	0.106241	0.915391	0.992705	FALSE	kingdom
k__Shotokuvirae	0.356588	-0.693538	2.0399	-0.339986	0.733867	0.992705	FALSE	kingdom
k__unclassified-c__Candidatus	0.0530096	-0.329332	2.9379	-0.112098	0.910746	0.992705	FALSE	kingdom
k__unclassified-f__Candidatus	0.0353056	0.258914	2.93829	0.0881175	0.929783	0.992705	FALSE	kingdom
k__unclassified-g__Pandoravirus	0.0720606	0.660441	2.93786	0.224803	0.822132	0.992705	FALSE	kingdom
k__unclassified-p__Armatimonadetes	0.0450396	0.0752047	2.90096	0.0259241	0.979318	0.992705	FALSE	kingdom
k__unclassified-p__Candidatus	0.187105	0.0743588	1.7448	0.0426175	0.966006	0.992705	FALSE	kingdom
k__unclassified-p__Chlorobi	0.0405222	-0.126192	2.93812	-0.0429498	0.965742	0.992705	FALSE	kingdom
k__unclassified-p__Coprothermobacterota	0.0322774	-0.225791	2.93804	-0.076851	0.938742	0.992705	FALSE	kingdom
k__unclassified-p__Deferribacteres	0.0732768	0.421174	2.9379	0.143359	0.886007	0.992705	FALSE	kingdom
k__unclassified-p__Elusimicrobia	0.0423122	0.0602938	2.9381	0.0205214	0.983627	0.992705	FALSE	kingdom
k__unclassified-p__Euryarchaeota	2.06942	0.0300104	1.11657	0.0268773	0.978558	0.992705	FALSE	kingdom
k__unclassified-p__Fibrobacteres	0.0161387	-0.0268641	2.93821	-0.00914301	0.992705	0.992705	FALSE	kingdom
k__unclassified-p__Gemmatimonadetes	0.277541	-1.10328	1.82218	-0.605474	0.544864	0.992705	FALSE	kingdom
k__unclassified-p__Ignavibacteriae	0.00806935	0.0724523	2.9383	0.0246579	0.980328	0.992705	FALSE	kingdom
k__unclassified-p__Nitrospirae	0.116854	0.12293	2.93764	0.0418466	0.966621	0.992705	FALSE	kingdom
k__unclassified-p__Planctomycetes	2.97886	-0.144582	0.621817	-0.232516	0.816138	0.992705	FALSE	kingdom
k__unclassified-p__Synergistetes	0.0161387	-0.0268641	2.93821	-0.00914301	0.992705	0.992705	FALSE	kingdom
k__unclassified-p__Tenericutes	0.177157	-1.05808	2.93588	-0.360397	0.71855	0.992705	FALSE	kingdom
k__unclassified-s__Halovirus HHTV-2	0.0527633	0.15961	2.93819	0.0543226	0.956678	0.992705	FALSE	kingdom
k__unclassified-s__Mollivirus sibericum	0.424252	0.127509	1.3075	0.0975217	0.922312	0.992705	FALSE	kingdom
p__Armatimonadetes	0.0450336	0.125097	2.89144	0.0432645	0.965491	0.993767	FALSE	phylum
p__Basidiomycota	25.9244	-0.00831995	0.429958	-0.0193506	0.984561	0.993767	FALSE	phylum
p__Candidatus	0.171734	0.147578	1.73013	0.0852988	0.932024	0.993767	FALSE	phylum
p__Chlorobi	0.0342927	-0.0779824	2.938	-0.0265427	0.978824	0.993767	FALSE	phylum
p__Coprothermobacterota	0.0272624	-0.176315	2.93788	-0.0600144	0.952144	0.993767	FALSE	phylum
p__Cossaviricota	0.319703	-0.620536	2.08225	-0.298012	0.765694	0.993767	FALSE	phylum
p__Deferribacteres	0.0671561	0.471002	2.93779	0.160325	0.872625	0.993767	FALSE	phylum
p__Elusimicrobia	0.0410524	0.11011	2.93799	0.0374779	0.970104	0.993767	FALSE	phylum
p__Euryarchaeota	1.89656	0.0890891	1.09529	0.0813382	0.935173	0.993767	FALSE	phylum
p__Fibrobacteres	0.0136312	0.0229532	2.9381	0.00781226	0.993767	0.993767	FALSE	phylum
p__Gemmatimonadetes	0.256202	-0.99873	1.82431	-0.547456	0.584065	0.993767	FALSE	phylum
p__Ignavibacteriae	0.0068156	0.122285	2.93818	0.0416192	0.966802	0.993767	FALSE	phylum
p__Negarnaviricota	0.0195352	0.362259	2.9381	0.123297	0.901872	0.993767	FALSE	phylum
p__Nitrospirae	0.106604	0.171311	2.93748	0.058319	0.953495	0.993767	FALSE	phylum
p__Nucleocytoviricota	0.0969447	0.486982	2.93764	0.165773	0.868336	0.993767	FALSE	phylum
p__Peploviricota	0.0227649	0.163804	2.93804	0.0557528	0.955539	0.993767	FALSE	phylum
p__Planctomycetes	2.96312	-0.0331355	0.614887	-0.0538888	0.957024	0.993767	FALSE	phylum
p__Preplasmiviricota	0.128522	-0.0581328	1.71863	-0.0338251	0.973017	0.993767	FALSE	phylum
p__Synergistetes	0.0136312	0.0229532	2.9381	0.00781226	0.993767	0.993767	FALSE	phylum
p__Tenericutes	0.151023	-0.924018	2.93615	-0.314704	0.752987	0.993767	FALSE	phylum
p__unclassified-c__Candidatus	0.0492362	-0.265679	2.93774	-0.0904368	0.92794	0.993767	FALSE	phylum
p__unclassified-f__Candidatus	0.0353056	0.308762	2.93816	0.105087	0.916307	0.993767	FALSE	phylum
p__unclassified-g__Pandoravirus	0.0720584	0.710514	2.93774	0.241857	0.808891	0.993767	FALSE	phylum
p__unclassified-s__Halovirus HHTV-2	0.0469044	0.209441	2.93808	0.0712853	0.943171	0.993767	FALSE	phylum
p__unclassified-s__Mollivirus sibericum	0.398713	0.174357	1.2782	0.136408	0.891499	0.993767	FALSE	phylum
s__Abiotrophia defectiva	0.149244	-1.00951	2.93534	-0.343916	0.730909	0.998296	FALSE	species
s__Abyssicoccus albus	0.0439241	-0.797406	2.93744	-0.271462	0.786035	0.998296	FALSE	species
s__Acetilactobacillus jinshanensis	0.0219621	-0.68265	2.93773	-0.232373	0.816248	0.998296	FALSE	species
s__Acetivibrio clariflavus	0.0658862	-0.917493	2.9371	-0.31238	0.754752	0.998296	FALSE	species
s__Acholeplasma axanthum	0.185986	-1.56963	2.93517	-0.534767	0.592811	0.998296	FALSE	species
s__Achromobacter deleyi	0.316704	0.653656	2.93477	0.222728	0.823747	0.998296	FALSE	species
s__Achromobacter denitrificans	0.0809507	-1.30531	2.93589	-0.444604	0.656606	0.998296	FALSE	species
s__Achromobacter insolitus	0.0137667	-0.332364	2.93752	-0.113144	0.909916	0.998296	FALSE	species
s__Achromobacter xylosoxidans	0.756942	-3.09684	2.92618	-1.05832	0.289909	0.998296	FALSE	species
s__Acidimicrobium ferrooxidans	0.0373975	-0.797406	2.93744	-0.271462	0.786035	0.998296	FALSE	species
s__Acidipropionibacterium virtanenii	0.0164864	-0.68265	2.93773	-0.232373	0.816248	0.998296	FALSE	species
s__Acinetobacter baumannii	5.11433	-1.33851	1.89989	-0.704522	0.481108	0.998296	FALSE	species
s__Acinetobacter guillouiae	0.0698286	-0.68265	2.93773	-0.232373	0.816248	0.998296	FALSE	species
s__Acinetobacter indicus	0.0447392	-0.68265	2.93773	-0.232373	0.816248	0.998296	FALSE	species
s__Acinetobacter johnsonii	0.502526	-2.07205	2.47709	-0.836486	0.402882	0.998296	FALSE	species
s__Acinetobacter junii	0.0224094	-0.478145	2.9378	-0.162756	0.87071	0.998296	FALSE	species
s__Acinetobacter lwoffii	0.197659	-1.71943	2.93465	-0.585909	0.557937	0.998296	FALSE	species
s__Acinetobacter nosocomialis	2.0492	-2.03293	2.39596	-0.848483	0.396169	0.998296	FALSE	species
s__Acinetobacter pittii	0.0492575	-0.286807	2.93744	-0.0976384	0.922219	0.998296	FALSE	species
s__Acinetobacter radioresistens	0.0087358	-0.410805	2.93767	-0.139841	0.888786	0.998296	FALSE	species
s__Acinetobacter schindleri	0.191176	-1.86858	2.93404	-0.636863	0.524214	0.998296	FALSE	species
s__Acinetobacter sp. 10FS3-1	0.219621	-1.88821	2.93394	-0.643574	0.519851	0.998296	FALSE	species
s__Acinetobacter sp. LoGeW2-3	0.0219621	-0.68265	2.93773	-0.232373	0.816248	0.998296	FALSE	species
s__Acinetobacter sp. Marseille-Q1620	0.0328383	-0.382492	2.93761	-0.130205	0.896404	0.998296	FALSE	species
s__Acinetobacter sp. TTH0-4	0.0439241	-0.797406	2.93744	-0.271462	0.786035	0.998296	FALSE	species
s__Acinetobacter ursingii	0.147756	-0.382492	2.93761	-0.130205	0.896404	0.998296	FALSE	species
s__Acinetobacter wanghuae	0.0219621	-0.68265	2.93773	-0.232373	0.816248	0.998296	FALSE	species
s__Acinetobacter wuhouensis	0.0439241	-0.797406	2.93744	-0.271462	0.786035	0.998296	FALSE	species
s__Actinobacillus porcitonsillarum	0.131885	-0.832697	2.9364	-0.283578	0.776734	0.998296	FALSE	species
s__Actinobacillus sp. GY-402	0.0565863	-1.10987	2.93647	-0.377961	0.70546	0.998296	FALSE	species
s__Actinomadura sp. WMMA1423	0.0202007	-0.590384	2.93756	-0.200978	0.840716	0.998296	FALSE	species
s__Actinomadura verrucosospora	0.131569	-0.512565	2.93741	-0.174496	0.861476	0.998296	FALSE	species
s__Actinomyces howellii	0.122223	-0.68265	2.93773	-0.232373	0.816248	0.998296	FALSE	species
s__Actinomyces naeslundii	0.104602	-0.0856644	2.93671	-0.0291702	0.976729	0.998296	FALSE	species
s__Actinomyces sp. HMT 175	0.860171	-2.27597	2.93098	-0.776522	0.437441	0.998296	FALSE	species
s__Actinomyces sp. oral taxon 171	0.0755374	-0.478145	2.9378	-0.162756	0.87071	0.998296	FALSE	species
s__Actinoplanes derwentensis	0.0233626	-0.199452	2.93729	-0.0679033	0.945863	0.998296	FALSE	species
s__Actinoplanes ianthinogenes	0.00326114	-0.623312	2.93786	-0.212165	0.831978	0.998296	FALSE	species
s__Actinoplanes sp. N902-109	0.161726	-0.951064	2.93651	-0.323876	0.746032	0.998296	FALSE	species
s__Actinopolymorpha singaporensis	0.0658862	-0.917493	2.9371	-0.31238	0.754752	0.998296	FALSE	species
s__Adhaeribacter swui	0.0219621	-0.68265	2.93773	-0.232373	0.816248	0.998296	FALSE	species
s__Aeoliella mucimassa	0.151015	-0.588631	2.93755	-0.200381	0.841182	0.998296	FALSE	species
s__Aeromonas encheleia	0.0228401	-0.68265	2.93773	-0.232373	0.816248	0.998296	FALSE	species
s__Afipia sp. GAS231	0.122223	-0.68265	2.93773	-0.232373	0.816248	0.998296	FALSE	species
s__Agarilytica rhodophyticola	0.0219621	-0.68265	2.93773	-0.232373	0.816248	0.998296	FALSE	species
s__Aggregatibacter segnis	0.0508535	-1.16819	2.93629	-0.397845	0.690745	0.998296	FALSE	species
s__Agreia sp. COWG	0.241583	-2.08035	2.93305	-0.709278	0.478152	0.998296	FALSE	species
s__Agrobacterium vitis	0.00827695	-0.68265	2.93773	-0.232373	0.816248	0.998296	FALSE	species
s__Agrococcus jejuensis	0.0391571	-0.0945072	2.93711	-0.0321769	0.974331	0.998296	FALSE	species
s__Agromyces flavus	0.0403002	-0.286807	2.93744	-0.0976384	0.922219	0.998296	FALSE	species
s__Akkermansia muciniphila	0.0424123	-0.954391	2.93699	-0.324956	0.745215	0.998296	FALSE	species
s__Alcaligenes faecalis	2.50824	2.78835	2.42395	1.15033	0.250007	0.998296	FALSE	species
s__Aliarcobacter cryaerophilus	0.153722	-0.244407	2.93505	-0.083272	0.933635	0.998296	FALSE	species
s__Alistipes dispar	0.103873	-1.54232	2.93526	-0.525444	0.599275	0.998296	FALSE	species
s__Alistipes megaguti	0.0658862	-0.917493	2.9371	-0.31238	0.754752	0.998296	FALSE	species
s__Alistipes sp. dk3624	0.0219621	-0.68265	2.93773	-0.232373	0.816248	0.998296	FALSE	species
s__Alkalibacter sp. ES005	0.0219621	-0.68265	2.93773	-0.232373	0.816248	0.998296	FALSE	species
s__Alloactinosynnema sp. L-07	0.0154354	-0.68265	2.93773	-0.232373	0.816248	0.998296	FALSE	species
s__Allokutzneria albata	0.0499322	-0.68265	2.93773	-0.232373	0.816248	0.998296	FALSE	species
s__Alloprevotella sp. E39	0.341513	-1.17443	2.68488	-0.437423	0.661804	0.998296	FALSE	species
s__Alphapapillomavirus 7	0.209993	-1.43555	2.93554	-0.489024	0.624825	0.998296	FALSE	species
s__Alphapapillomavirus 9	0.0375746	-0.68265	2.93773	-0.232373	0.816248	0.998296	FALSE	species
s__Aminipila butyrica	0.0447392	-0.68265	2.93773	-0.232373	0.816248	0.998296	FALSE	species
s__Aminipila sp. JN-18	0.30032	-0.286807	2.93744	-0.0976384	0.922219	0.998296	FALSE	species
s__Aminipila terrae	0.0908645	-0.986385	2.93658	-0.335896	0.736949	0.998296	FALSE	species
s__Amphibacillus xylanus	1.6187	0.152815	1.0347	0.14769	0.882588	0.998296	FALSE	species
s__Amycolatopsis albispora	0.0109092	-0.539106	2.93759	-0.18352	0.85439	0.998296	FALSE	species
s__Amycolatopsis japonica	0.0755374	-0.478145	2.9378	-0.162756	0.87071	0.998296	FALSE	species
s__Amycolatopsis methanolica	0.0577982	-0.329275	2.93751	-0.112093	0.91075	0.998296	FALSE	species
s__Amycolatopsis sp. DSM 110486	17.0345	-0.8982	0.849726	-1.05705	0.29049	0.998296	FALSE	species
s__Amycolatopsis sp. TNS106	0.122223	-0.68265	2.93773	-0.232373	0.816248	0.998296	FALSE	species
s__Anaerococcus obesiensis	0.132726	-1.70667	2.93469	-0.581549	0.56087	0.998296	FALSE	species
s__Anaerocolumna sp. CTTW	0.115581	-1.24437	2.93606	-0.423823	0.671695	0.998296	FALSE	species
s__Anaerotignum propionicum	0.100107	-0.478145	2.9378	-0.162756	0.87071	0.998296	FALSE	species
s__Anatilimnocola aggregata	0.0154354	-0.68265	2.93773	-0.232373	0.816248	0.998296	FALSE	species
s__Ancylobacter pratisalsi	0.0575826	-0.382492	2.93761	-0.130205	0.896404	0.998296	FALSE	species
s__Anthocerotibacter panamensis	0.00342264	-0.505851	2.93785	-0.172184	0.863293	0.998296	FALSE	species
s__Aquabacter sp. L1I39	0.0254267	-0.911025	2.93712	-0.310176	0.756427	0.998296	FALSE	species
s__Aquicella siphonis	0.0439241	-0.797406	2.93744	-0.271462	0.786035	0.998296	FALSE	species
s__Aquimarina sp. BL5	0.00291193	-0.515438	2.93787	-0.175446	0.860729	0.998296	FALSE	species
s__Aquisediminimonas profunda	0.103284	-1.17515	2.93627	-0.400219	0.688995	0.998296	FALSE	species
s__Aquisphaera giovannonii	0.0819168	-0.823474	2.93693	-0.280386	0.779181	0.998296	FALSE	species
s__Arachidicoccus ginsenosidivorans	0.0926125	-1.30531	2.93589	-0.444604	0.656606	0.998296	FALSE	species
s__Arachidicoccus sp. BS20	0.233476	-2.02766	2.9333	-0.691256	0.489405	0.998296	FALSE	species
s__Arachnia propionica	0.0777069	-0.988357	2.93658	-0.336567	0.736443	0.998296	FALSE	species
s__Arachnia rubra	0.0087358	-0.410805	2.93767	-0.139841	0.888786	0.998296	FALSE	species
s__Archangium violaceum	0.0154354	-0.68265	2.93773	-0.232373	0.816248	0.998296	FALSE	species
s__Arcticibacterium luteifluviistationis	0.0219621	-0.68265	2.93773	-0.232373	0.816248	0.998296	FALSE	species
s__Arenibacter algicola	0.00850799	-0.583631	2.93768	-0.198671	0.84252	0.998296	FALSE	species
s__Arenimonas daejeonensis	0.138919	-1.71943	2.93465	-0.585909	0.557937	0.998296	FALSE	species
s__Arsenophonus nasoniae	0.0439241	-0.797406	2.93744	-0.271462	0.786035	0.998296	FALSE	species
s__Aspergillus chevalieri	16.1989	-0.0771575	0.647503	-0.119162	0.905147	0.998296	FALSE	species
s__Aspergillus flavus	0.0140176	-0.328678	2.93751	-0.11189	0.910911	0.998296	FALSE	species
s__Atopobium sp. oral taxon 416	0.0878482	-1.04508	2.93669	-0.355872	0.721937	0.998296	FALSE	species
s__Aurantimicrobium sp. MWH-Mo1	0.147756	-0.382492	2.93761	-0.130205	0.896404	0.998296	FALSE	species
s__Aureliella helgolandensis	0.104638	-0.713596	2.61518	-0.272867	0.784955	0.998296	FALSE	species
s__Aureococcus anophagefferens virus	0.0698286	-0.68265	2.93773	-0.232373	0.816248	0.998296	FALSE	species
s__Austwickia chelonae	0.00767054	-0.478145	2.9378	-0.162756	0.87071	0.998296	FALSE	species
s__Azotobacter chroococcum	0.00978341	-0.717399	2.93764	-0.244209	0.807069	0.998296	FALSE	species
s__Babesia bigemina	1.97975	0.674015	1.07723	0.625691	0.531518	0.998296	FALSE	species
s__Bacillus atrophaeus	0.174979	-0.994702	2.78834	-0.356736	0.721289	0.998296	FALSE	species
s__Bacillus cytotoxicus	0.056615	-0.607734	2.93708	-0.206918	0.836074	0.998296	FALSE	species
s__Bacillus gobiensis	0.141746	-0.13718	2.93674	-0.0467117	0.962743	0.998296	FALSE	species
s__Bacillus licheniformis	0.28752	-0.632136	2.93657	-0.215264	0.829562	0.998296	FALSE	species
s__Bacillus methanolicus	0.00467252	-0.483104	2.93781	-0.164444	0.869382	0.998296	FALSE	species
s__Bacillus mycoides	0.37895	-0.601211	1.98682	-0.302599	0.762195	0.998296	FALSE	species
s__Bacillus paralicheniformis	0.0658862	-0.917493	2.9371	-0.31238	0.754752	0.998296	FALSE	species
s__Bacillus paranthracis	0.634717	2.34643	2.92865	0.801197	0.423018	0.998296	FALSE	species
s__Bacillus pumilus	0.444027	-0.301578	2.93703	-0.102681	0.918216	0.998296	FALSE	species
s__Bacillus smithii	0.0448188	-0.382492	2.93761	-0.130205	0.896404	0.998296	FALSE	species
s__Bacillus sp. FJAT-42376	0.00917778	-0.40477	2.93765	-0.137787	0.890409	0.998296	FALSE	species
s__Bacillus sp. FJAT-45348	0.0878482	-1.04508	2.93669	-0.355872	0.721937	0.998296	FALSE	species
s__Bacillus sp. N1-1	0.00634546	-0.478145	2.9378	-0.162756	0.87071	0.998296	FALSE	species
s__Bacillus sp. PAMC26568	0.922534	2.84391	2.92698	0.971619	0.33124	0.998296	FALSE	species
s__Bacillus sp. S3	3.68596	-3.75407	1.52794	-2.45694	0.0140125	0.998296	FALSE	species
s__Bacillus thuringiensis	0.751984	1.14301	1.57683	0.724879	0.468526	0.998296	FALSE	species
s__Bacillus velezensis	1.15596	-1.58966	2.93347	-0.541906	0.587883	0.998296	FALSE	species
s__Bacillus virus Bcp1	0.48591	-1.28986	2.27934	-0.565889	0.571469	0.998296	FALSE	species
s__Bacillus virus Troll	0.00508535	-0.649944	2.9378	-0.221235	0.82491	0.998296	FALSE	species
s__Bacterioplanes sanyensis	0.0878482	-1.04508	2.93669	-0.355872	0.721937	0.998296	FALSE	species
s__Bacteriovorax stolpii	0.0658862	-0.917493	2.9371	-0.31238	0.754752	0.998296	FALSE	species
s__Bacteroides caecimuris	0.285507	-2.33957	2.93181	-0.797995	0.424873	0.998296	FALSE	species
s__Bacteroides fragilis	0.106481	-1.17515	2.93627	-0.400219	0.688995	0.998296	FALSE	species
s__Bacteroides intestinalis	0.0439241	-0.797406	2.93744	-0.271462	0.786035	0.998296	FALSE	species
s__Bacteroides luhongzhouii	0.163386	-0.951064	2.93651	-0.323876	0.746032	0.998296	FALSE	species
s__Bacteroides salyersiae	0.0878482	-1.04508	2.93669	-0.355872	0.721937	0.998296	FALSE	species
s__Bacteroides zhangwenhongi	0.24203	-1.79419	2.93376	-0.611566	0.540825	0.998296	FALSE	species
s__Bacteroides zoogleoformans	0.288062	-0.855412	2.93632	-0.291321	0.770806	0.998296	FALSE	species
s__Baekduia soli	0.111563	-0.951064	2.93651	-0.323876	0.746032	0.998296	FALSE	species
s__Barnesiella viscericola	0.810504	0.356764	2.93591	0.121517	0.903281	0.998296	FALSE	species
s__Bartonella apis	0.00985643	-0.39183	2.93763	-0.133383	0.89389	0.998296	FALSE	species
s__Bartonella birtlesii	0.104734	-1.00129	2.93683	-0.340943	0.733146	0.998296	FALSE	species
s__Bartonella krasnovii	0.0253818	-0.191091	2.93728	-0.0650573	0.948128	0.998296	FALSE	species
s__Bartonella sp. HY038	0.0439241	-0.797406	2.93744	-0.271462	0.786035	0.998296	FALSE	species
s__Beggiatoa leptomitoformis	0.0878482	-1.04508	2.93669	-0.355872	0.721937	0.998296	FALSE	species
s__Bergeyella cardium	0.10981	-1.17515	2.93627	-0.400219	0.688995	0.998296	FALSE	species
s__Bernardetia litoralis	0.0878482	-1.04508	2.93669	-0.355872	0.721937	0.998296	FALSE	species
s__Berryella intestinalis	0.251656	-2.21806	2.93242	-0.756393	0.449414	0.998296	FALSE	species
s__Bifidobacterium adolescentis	0.197659	-1.71943	2.93465	-0.585909	0.557937	0.998296	FALSE	species
s__Bifidobacterium asteroides	1.16168	-2.43099	2.34899	-1.03491	0.300711	0.998296	FALSE	species
s__Bifidobacterium imperatoris	0.0186901	-0.261485	2.93739	-0.0890193	0.929067	0.998296	FALSE	species
s__Bifidobacterium pullorum	0.00317685	-0.509888	2.93786	-0.173557	0.862213	0.998296	FALSE	species
s__Bifidobacterium saguini	0.0361764	-0.68265	2.93773	-0.232373	0.816248	0.998296	FALSE	species
s__Bifidobacterium scardovii	0.0698286	-0.68265	2.93773	-0.232373	0.816248	0.998296	FALSE	species
s__Bifidobacterium subtile	0.074795	-1.04508	2.93669	-0.355872	0.721937	0.998296	FALSE	species
s__Bifidobacterium thermophilum	0.0841054	0.402194	2.93576	0.136998	0.891032	0.998296	FALSE	species
s__Biomaibacter acetigenes	0.0219621	-0.68265	2.93773	-0.232373	0.816248	0.998296	FALSE	species
s__Blautia producta	0.153734	-1.43555	2.93554	-0.489024	0.624825	0.998296	FALSE	species
s__Bordetella holmesii	6.06522	-0.304742	0.934303	-0.32617	0.744296	0.998296	FALSE	species
s__Borrelia anserina	0.0219621	-0.68265	2.93773	-0.232373	0.816248	0.998296	FALSE	species
s__Borrelia coriaceae	0.0447392	-0.68265	2.93773	-0.232373	0.816248	0.998296	FALSE	species
s__Borrelia crocidurae	0.0281263	-0.492978	2.93737	-0.16783	0.866717	0.998296	FALSE	species
s__Borreliella burgdorferi	0.177177	0.607918	2.84471	0.213701	0.83078	0.998296	FALSE	species
s__Brachybacterium avium	0.00301623	-0.513466	2.93787	-0.174775	0.861257	0.998296	FALSE	species
s__Brachybacterium ginsengisoli	0.024003	-0.286807	2.93744	-0.0976384	0.922219	0.998296	FALSE	species
s__Brachyspira murdochii	2.04709	-3.20059	1.91421	-1.67202	0.0945213	0.998296	FALSE	species
s__Brasilonema sennae	0.144633	-0.588631	2.93755	-0.200381	0.841182	0.998296	FALSE	species
s__Brevefilum fermentans	0.043628	-0.641258	2.93419	-0.218547	0.827003	0.998296	FALSE	species
s__Brevirhabdus pacifica	0.112724	-0.917493	2.9371	-0.31238	0.754752	0.998296	FALSE	species
s__Bulleidia sp. zg-1006	0.0108561	-0.730966	2.93761	-0.24883	0.803492	0.998296	FALSE	species
s__Burkholderia anthina	0.303846	-1.12091	2.93508	-0.3819	0.702535	0.998296	FALSE	species
s__Burkholderia cenocepacia	0.0569202	-0.286807	2.93744	-0.0976384	0.922219	0.998296	FALSE	species
s__Burkholderia contaminans	0.0513977	0.108659	2.9367	0.0370005	0.970485	0.998296	FALSE	species
s__Burkholderia glumae	1.24198	-1.67828	2.31906	-0.723689	0.469257	0.998296	FALSE	species
s__Burkholderia seminalis	0.146799	-1.43555	2.93554	-0.489024	0.624825	0.998296	FALSE	species
s__Burkholderia sp. CCGE1003	0.0673379	0.257343	2.93625	0.0876437	0.93016	0.998296	FALSE	species
s__Burkholderia sp. MSMB0266	0.0846035	0.356764	2.93591	0.121517	0.903281	0.998296	FALSE	species
s__Burkholderia stabilis	0.0642445	0.231768	2.93633	0.0789311	0.937087	0.998296	FALSE	species
s__Burkholderia territorii	2.02024	0.165017	2.40892	0.0685026	0.945386	0.998296	FALSE	species
s__Burkholderia vietnamiensis	0.263545	-2.2607	2.93221	-0.770988	0.440714	0.998296	FALSE	species
s__Butyricimonas virosa	0.165674	0.317133	2.93604	0.108014	0.913985	0.998296	FALSE	species
s__Butyrivibrio fibrisolvens	0.175696	-1.56964	2.93517	-0.534767	0.592811	0.998296	FALSE	species
s__Caballeronia insecticola	0.122223	-0.68265	2.93773	-0.232373	0.816248	0.998296	FALSE	species
s__Caloramator sp. E03	0.201601	-1.43555	2.93554	-0.489024	0.624825	0.998296	FALSE	species
s__Calycomorphotria hydatis	0.0473468	-0.731093	2.93732	-0.248898	0.80344	0.998296	FALSE	species
s__Campylobacter avium	0.30032	-0.286807	2.93744	-0.0976384	0.922219	0.998296	FALSE	species
s__Campylobacter coli	0.0485966	-0.708346	2.93728	-0.241157	0.809433	0.998296	FALSE	species
s__Campylobacter gracilis	0.00740477	-0.478145	2.9378	-0.162756	0.87071	0.998296	FALSE	species
s__Campylobacter hominis	0.355069	-1.34392	2.93493	-0.457907	0.647019	0.998296	FALSE	species
s__Campylobacter pinnipediorum	0.0219621	-0.68265	2.93773	-0.232373	0.816248	0.998296	FALSE	species
s__Candida orthopsilosis	0.81086	-0.833817	1.70364	-0.489432	0.624536	0.998296	FALSE	species
s__Candidatus Babela massiliensis	0.096757	-1.17515	2.93627	-0.400219	0.688995	0.998296	FALSE	species
s__Candidatus Campylobacter infans	0.0658862	-0.917493	2.9371	-0.31238	0.754752	0.998296	FALSE	species
s__Candidatus Chazhemtobacterium aquaticus	0.0224094	-0.478145	2.9378	-0.162756	0.87071	0.998296	FALSE	species
s__Candidatus Desulfofervidus auxilii	0.381642	-0.759726	2.93615	-0.258749	0.795829	0.998296	FALSE	species
s__Candidatus Endolissoclinum faulkneri	0.0219621	-0.68265	2.93773	-0.232373	0.816248	0.998296	FALSE	species
s__Candidatus Frankia datiscae	0.0439241	-0.797406	2.93744	-0.271462	0.786035	0.998296	FALSE	species
s__Candidatus Fukatsuia symbiotica	0.0219621	-0.68265	2.93773	-0.232373	0.816248	0.998296	FALSE	species
s__Candidatus Hodgkinia cicadicola	0.169474	-1.25215	2.9356	-0.426539	0.669715	0.998296	FALSE	species
s__Candidatus Methanomethylophilus alvus	0.103891	-0.68265	2.93773	-0.232373	0.816248	0.998296	FALSE	species
s__Candidatus Mycoplasma haemolamae	0.0361764	-0.68265	2.93773	-0.232373	0.816248	0.998296	FALSE	species
s__Candidatus Nanosynbacter lyticus	0.141424	-0.823474	2.93693	-0.280386	0.779181	0.998296	FALSE	species
s__Candidatus Nitrosocosmicus hydrocola	0.0184356	-0.382492	2.93761	-0.130205	0.896404	0.998296	FALSE	species
s__Candidatus Nitrosocosmicus oleophilus	0.122223	-0.68265	2.93773	-0.232373	0.816248	0.998296	FALSE	species
s__Candidatus Nitrososphaera gargensis	0.0448188	-0.382492	2.93761	-0.130205	0.896404	0.998296	FALSE	species
s__Candidatus Nitrospira inopinata	0.0658862	-0.917493	2.9371	-0.31238	0.754752	0.998296	FALSE	species
s__Candidatus Phycorickettsia trachydisci	0.00492822	-0.477334	2.9378	-0.16248	0.870928	0.998296	FALSE	species
s__Candidatus Planktophila lacus	0.0926125	-1.30531	2.93589	-0.444604	0.656606	0.998296	FALSE	species
s__Candidatus Profftella armatura	0.0658862	-0.917493	2.9371	-0.31238	0.754752	0.998296	FALSE	species
s__Candidatus Prometheoarchaeum syntrophicum	0.00934504	-0.402078	2.93765	-0.136871	0.891133	0.998296	FALSE	species
s__Candidatus Promineofilum breve	15.125	-2.00788	1.25206	-1.60366	0.108788	0.998296	FALSE	species
s__Candidatus Saccharimonas aalborgensis	0.0677117	-0.492204	2.93687	-0.167594	0.866902	0.998296	FALSE	species
s__Candidatus Sneabacter namystus	0.153734	-1.43555	2.93554	-0.489024	0.624825	0.998296	FALSE	species
s__Candidatus Sodalis pierantonius	0.167517	-1.70249	2.9347	-0.580122	0.561832	0.998296	FALSE	species
s__Capnocytophaga endodontalis	0.0850847	-0.891648	2.93718	-0.303572	0.761454	0.998296	FALSE	species
s__Capnocytophaga haemolytica	0.0738781	-0.478145	2.9378	-0.162756	0.87071	0.998296	FALSE	species
s__Capnocytophaga leadbetteri	0.0203835	-0.236173	2.93735	-0.0804033	0.935917	0.998296	FALSE	species
s__Capnocytophaga sp. oral taxon 878	0.0224094	-0.478145	2.9378	-0.162756	0.87071	0.998296	FALSE	species
s__Capnocytophaga sputigena	0.0830159	-0.889174	2.85226	-0.311744	0.755235	0.998296	FALSE	species
s__Caproiciproducens sp. NJN-50	0.0184356	-0.382492	2.93761	-0.130205	0.896404	0.998296	FALSE	species
s__Cardinium endosymbiont of Sogatella furcifera	0.197659	-1.71943	2.93465	-0.585909	0.557937	0.998296	FALSE	species
s__Casimicrobium huifangae	0.154354	-1.80404	2.93433	-0.614804	0.538684	0.998296	FALSE	species
s__Catellatospora sp. IY07-71	0.0375746	-0.68265	2.93773	-0.232373	0.816248	0.998296	FALSE	species
s__Caulifigura coniformis	0.0167017	-0.287267	2.93744	-0.0977952	0.922095	0.998296	FALSE	species
s__Cedecea neteri	0.00607167	-0.66382	2.93777	-0.22596	0.821232	0.998296	FALSE	species
s__Cellulomonas fimi	0.00577071	-0.659623	2.93778	-0.224531	0.822344	0.998296	FALSE	species
s__Cellulomonas gilvus	0.0828198	-0.703387	2.93727	-0.23947	0.810741	0.998296	FALSE	species
s__Cellulomonas sp. C5510	0.0559415	-0.688339	2.93687	-0.234379	0.814691	0.998296	FALSE	species
s__Cellulomonas sp. H30R-01	0.139164	-0.110518	2.93669	-0.0376337	0.96998	0.998296	FALSE	species
s__Cellulomonas sp. zg-ZUI157	0.255147	-0.749439	2.93715	-0.255158	0.798601	0.998296	FALSE	species
s__Cellulosimicrobium cellulans	0.763337	-2.96348	2.9288	-1.01184	0.311614	0.998296	FALSE	species
s__Cellvibrio japonicus	0.0136906	-0.332295	2.93752	-0.113121	0.909935	0.998296	FALSE	species
s__Chloracidobacterium validum	0.153734	-1.43555	2.93554	-0.489024	0.624825	0.998296	FALSE	species
s__Chlorobaculum parvum	0.0273018	-0.917493	2.9371	-0.31238	0.754752	0.998296	FALSE	species
s__Chloroflexus aggregans	0.190645	-0.683156	2.07201	-0.329706	0.741622	0.998296	FALSE	species
s__Choristoneura fumiferana granulovirus	2.6162	-2.68964	0.94013	-2.86092	0.00422408	0.998296	FALSE	species
s__Choristoneura murinana nucleopolyhedrovirus	0.013365	-0.382492	2.93761	-0.130205	0.896404	0.998296	FALSE	species
s__Christensenella minuta	0.188742	-1.71943	2.93465	-0.585909	0.557937	0.998296	FALSE	species
s__Chromobacterium vaccinii	0.0558087	0.138399	2.93661	0.0471288	0.962411	0.998296	FALSE	species
s__Chroococcidiopsis thermalis	0.192089	-1.17012	2.93331	-0.398906	0.689963	0.998296	FALSE	species
s__Chthonomonas calidirosea	0.0685262	-0.618376	2.85788	-0.216376	0.828694	0.998296	FALSE	species
s__Citrobacter virus CF1	0.011018	-0.392821	2.93763	-0.13372	0.893624	0.998296	FALSE	species
s__Clostridioides difficile	1.97248	-4.61873	2.92125	-1.58108	0.11386	0.998296	FALSE	species
s__Clostridium baratii	0.133224	-0.286807	2.93744	-0.0976384	0.922219	0.998296	FALSE	species
s__Clostridium beijerinckii	0.396769	-1.97534	2.93167	-0.673793	0.500443	0.998296	FALSE	species
s__Clostridium bornimense	0.0878482	-1.04508	2.93669	-0.355872	0.721937	0.998296	FALSE	species
s__Clostridium botulinum	3.02277	-4.89222	2.34107	-2.08974	0.0366416	0.998296	FALSE	species
s__Clostridium carboxidivorans	0.0439241	-0.797406	2.93744	-0.271462	0.786035	0.998296	FALSE	species
s__Clostridium cellulovorans	0.0228401	-0.68265	2.93773	-0.232373	0.816248	0.998296	FALSE	species
s__Clostridium chauvoei	0.00608683	-0.66403	2.93777	-0.226032	0.821177	0.998296	FALSE	species
s__Clostridium drakei	0.153734	-1.43555	2.93554	-0.489024	0.624825	0.998296	FALSE	species
s__Clostridium intestinale	2.11771	-0.538597	0.93786	-0.574283	0.565777	0.998296	FALSE	species
s__Clostridium perfringens	0.169542	-0.422371	2.82443	-0.149542	0.881126	0.998296	FALSE	species
s__Clostridium sp. 'deep sea'	0.0219621	-0.68265	2.93773	-0.232373	0.816248	0.998296	FALSE	species
s__Clostridium sp. AWRP	0.384184	-0.315045	2.61917	-0.120284	0.904258	0.998296	FALSE	species
s__Clostridium sp. C1	0.0658862	-0.917493	2.9371	-0.31238	0.754752	0.998296	FALSE	species
s__Clostridium sp. CT4	0.0439241	-0.797406	2.93744	-0.271462	0.786035	0.998296	FALSE	species
s__Clostridium sp. DL-VIII	0.0240384	-0.286807	2.93744	-0.0976384	0.922219	0.998296	FALSE	species
s__Clostridium sp. JN-9	0.0219621	-0.68265	2.93773	-0.232373	0.816248	0.998296	FALSE	species
s__Clostridium sp. SY8519	0.441255	-1.60285	2.9334	-0.546414	0.584782	0.998296	FALSE	species
s__Clostridium tetani	3.4203	-0.52139	0.989258	-0.527051	0.598158	0.998296	FALSE	species
s__Clostridium thermarum	0.00467252	-0.483104	2.93781	-0.164444	0.869382	0.998296	FALSE	species
s__Clostridium tyrobutyricum	0.0219621	-0.68265	2.93773	-0.232373	0.816248	0.998296	FALSE	species
s__Collimonas arenae	0.25221	-0.889795	2.93573	-0.303091	0.76182	0.998296	FALSE	species
s__Comamonas koreensis	0.0160256	-0.382492	2.93761	-0.130205	0.896404	0.998296	FALSE	species
s__Comamonas piscis	0.205671	-1.62541	2.93447	-0.553904	0.579644	0.998296	FALSE	species
s__Comamonas sp. CJ34	0.0287444	-0.191091	2.93728	-0.0650573	0.948128	0.998296	FALSE	species
s__Comamonas sp. NLF-7-7	0.122048	-1.64966	2.93489	-0.562088	0.574056	0.998296	FALSE	species
s__Comamonas sp. Y33R10-2	0.176052	0.868801	2.93397	0.296118	0.76714	0.998296	FALSE	species
s__Comamonas thiooxydans	0.261293	-0.68904	2.85129	-0.241659	0.809045	0.998296	FALSE	species
s__Conexibacter sp. SYSU D00693	0.193841	-1.26399	2.9346	-0.430721	0.666671	0.998296	FALSE	species
s__Conexivisphaera calida	3.52765	-0.161503	0.994501	-0.162396	0.870994	0.998296	FALSE	species
s__Coprobacter secundus	0.175696	-1.56964	2.93517	-0.534767	0.592811	0.998296	FALSE	species
s__Coprothermobacter proteolyticus	0.0878482	-1.04508	2.93669	-0.355872	0.721937	0.998296	FALSE	species
s__Coraliomargarita akajimensis	0.00577071	-0.659623	2.93778	-0.224531	0.822344	0.998296	FALSE	species
s__Corallococcus coralloides	0.0545503	0.141996	2.9366	0.0483538	0.961434	0.998296	FALSE	species
s__Corynebacterium aurimucosum	0.527335	-1.63255	2.8908	-0.564737	0.572252	0.998296	FALSE	species
s__Corynebacterium bovis	0.0468108	-0.429166	2.93725	-0.146111	0.883834	0.998296	FALSE	species
s__Corynebacterium coyleae	0.180674	-0.310282	2.81101	-0.110381	0.912107	0.998296	FALSE	species
s__Corynebacterium frankenforstense	0.0164192	-0.478145	2.9378	-0.162756	0.87071	0.998296	FALSE	species
s__Corynebacterium freneyi	0.00326114	-0.623312	2.93786	-0.212165	0.831978	0.998296	FALSE	species
s__Corynebacterium glaucum	0.00291193	-0.515438	2.93787	-0.175446	0.860729	0.998296	FALSE	species
s__Corynebacterium glucuronolyticum	0.0619575	0.101764	2.66522	0.0381822	0.969542	0.998296	FALSE	species
s__Corynebacterium humireducens	0.0233871	-0.478145	2.9378	-0.162756	0.87071	0.998296	FALSE	species
s__Corynebacterium imitans	0.0607428	0.199141	2.93643	0.0678174	0.945931	0.998296	FALSE	species
s__Corynebacterium incognita	0.131772	-1.30531	2.93589	-0.444604	0.656606	0.998296	FALSE	species
s__Corynebacterium jeikeium	1.1428	-2.08035	2.93305	-0.709278	0.478152	0.998296	FALSE	species
s__Corynebacterium kefirresidentii	2.34691	-3.47078	2.67002	-1.29991	0.193633	0.998296	FALSE	species
s__Corynebacterium kroppenstedtii	0.535411	-0.185242	2.24213	-0.0826188	0.934155	0.998296	FALSE	species
s__Corynebacterium maris	0.138544	-0.403894	2.93721	-0.13751	0.890628	0.998296	FALSE	species
s__Corynebacterium matruchotii	0.156078	-0.691448	2.61343	-0.264575	0.791337	0.998296	FALSE	species
s__Corynebacterium minutissimum	0.0203835	-0.236173	2.93735	-0.0804033	0.935917	0.998296	FALSE	species
s__Corynebacterium mycetoides	0.0186901	-0.261485	2.93739	-0.0890193	0.929067	0.998296	FALSE	species
s__Corynebacterium nuruki	0.16732	-0.823474	2.93693	-0.280386	0.779181	0.998296	FALSE	species
s__Corynebacterium propinquum	0.84402	-2.36651	2.52732	-0.936375	0.34908	0.998296	FALSE	species
s__Corynebacterium renale	0.00291193	-0.515438	2.93787	-0.175446	0.860729	0.998296	FALSE	species
s__Corynebacterium riegelii	0.526078	-1.15019	2.93501	-0.391888	0.695141	0.998296	FALSE	species
s__Corynebacterium sanguinis	0.0087358	-0.410805	2.93767	-0.139841	0.888786	0.998296	FALSE	species
s__Corynebacterium segmentosum	0.192432	-0.084608	2.93451	-0.028832	0.976999	0.998296	FALSE	species
s__Corynebacterium sp. NML98-0116	0.433344	-1.43505	2.81096	-0.510518	0.609688	0.998296	FALSE	species
s__Corynebacterium sp. zg-320	0.0658862	-0.917493	2.9371	-0.31238	0.754752	0.998296	FALSE	species
s__Corynebacterium striatum	0.177599	0.158054	2.67186	0.0591551	0.952829	0.998296	FALSE	species
s__Corynebacterium terpenotabidum	2.96023	0.0407707	1.23679	0.0329648	0.973703	0.998296	FALSE	species
s__Corynebacterium testudinoris	0.0287913	-0.478145	2.9378	-0.162756	0.87071	0.998296	FALSE	species
s__Corynebacterium timonense	0.311673	-0.917493	2.9371	-0.31238	0.754752	0.998296	FALSE	species
s__Corynebacterium tuberculostearicum	3.99311	-5.25145	2.34665	-2.23785	0.0252307	0.998296	FALSE	species
s__Corynebacterium ureicelerivorans	0.172094	-0.722694	2.63129	-0.274654	0.783582	0.998296	FALSE	species
s__Corynebacterium variabile	0.00634546	-0.478145	2.9378	-0.162756	0.87071	0.998296	FALSE	species
s__Corynebacterium vitaeruminis	0.00940039	-0.478145	2.9378	-0.162756	0.87071	0.998296	FALSE	species
s__Coxiella burnetii	0.153572	-0.0945073	2.93711	-0.0321769	0.974331	0.998296	FALSE	species
s__Crassaminicella sp. 143-21	0.304497	-2.40514	2.93146	-0.820458	0.411955	0.998296	FALSE	species
s__Croceimicrobium hydrocarbonivorans	0.339595	-0.631503	2.93657	-0.215048	0.82973	0.998296	FALSE	species
s__Cryobacterium sp. PAMC25264	0.244447	-0.797406	2.93744	-0.271462	0.786035	0.998296	FALSE	species
s__Cryptosporidium parvum	2.68179	-2.00988	0.835031	-2.40696	0.0160861	0.998296	FALSE	species
s__Cupriavidus oxalaticus	0.0448188	-0.382492	2.93761	-0.130205	0.896404	0.998296	FALSE	species
s__Cupriavidus pauculus	1.41339	-2.22694	2.65163	-0.839839	0.400999	0.998296	FALSE	species
s__Cupriavidus taiwanensis	0.131148	0.210299	2.93511	0.0716494	0.942881	0.998296	FALSE	species
s__Cutibacterium avidum	0.0087358	-0.410805	2.93767	-0.139841	0.888786	0.998296	FALSE	species
s__Cyanobium gracile	0.00985403	-0.559174	2.93763	-0.190349	0.849036	0.998296	FALSE	species
s__Cyanobium sp. NIES-981	0.0924257	-0.286807	2.93744	-0.0976384	0.922219	0.998296	FALSE	species
s__Cyclobacterium marinum	0.0209047	-0.478145	2.9378	-0.162756	0.87071	0.998296	FALSE	species
s__Cyprinid herpesvirus 3	0.0313949	-0.478145	2.9378	-0.162756	0.87071	0.998296	FALSE	species
s__Debaryomyces hansenii	9.12669	-0.950643	0.874281	-1.08734	0.276885	0.998296	FALSE	species
s__Dechloromonas sp. TW-R-39-2	0.0658862	-0.917493	2.9371	-0.31238	0.754752	0.998296	FALSE	species
s__Dehalobacterium formicoaceticum	0.0219621	-0.68265	2.93773	-0.232373	0.816248	0.998296	FALSE	species
s__Dehalococcoides mccartyi	0.00508535	-0.649944	2.9378	-0.221235	0.82491	0.998296	FALSE	species
s__Delftia acidovorans	1.62794	1.46473	2.91905	0.501782	0.615821	0.998296	FALSE	species
s__Delftia sp. Cs1-4	0.458889	1.9656	2.93011	0.670829	0.502329	0.998296	FALSE	species
s__Delftia tsuruhatensis	0.165539	-1.86965	2.93403	-0.637228	0.523976	0.998296	FALSE	species
s__Denitratisoma oestradiolicum	0.175696	-1.56964	2.93517	-0.534767	0.592811	0.998296	FALSE	species
s__Denitrobacterium detoxificans	0.0324307	-0.797406	2.93744	-0.271462	0.786035	0.998296	FALSE	species
s__Dermabacter jinjuensis	0.00326114	-0.623312	2.93786	-0.212165	0.831978	0.998296	FALSE	species
s__Desulfarculus baarsii	0.0771771	-1.17515	2.93627	-0.400219	0.688995	0.998296	FALSE	species
s__Desulfatibacillum aliphaticivorans	0.206736	-0.481499	2.93739	-0.16392	0.869794	0.998296	FALSE	species
s__Desulfobacca acetoxidans	0.131772	-1.30531	2.93589	-0.444604	0.656606	0.998296	FALSE	species
s__Desulfobulbus oralis	0.131772	-1.30531	2.93589	-0.444604	0.656606	0.998296	FALSE	species
s__Desulfococcus oleovorans	0.155186	-0.397293	2.9372	-0.135263	0.892404	0.998296	FALSE	species
s__Desulfomonile tiedjei	0.0164864	-0.68265	2.93773	-0.232373	0.816248	0.998296	FALSE	species
s__Desulfosarcina alkanivorans	0.224546	-0.238479	2.93736	-0.0811885	0.935292	0.998296	FALSE	species
s__Desulfovibrio ferrophilus	0.0499041	-0.460272	2.93744	-0.156691	0.875488	0.998296	FALSE	species
s__Desulfovibrio vulgaris	0.130352	-0.492978	2.93737	-0.16783	0.866717	0.998296	FALSE	species
s__Desulfuromonas sp. T3	0.00934504	-0.402078	2.93765	-0.136871	0.891133	0.998296	FALSE	species
s__Diaphorobacter aerolatus	0.0758937	-0.191091	2.93728	-0.0650573	0.948128	0.998296	FALSE	species
s__Diaphorobacter sp. HDW4A	0.095834	0.498347	2.93539	0.169772	0.86519	0.998296	FALSE	species
s__Dietzia psychralcaliphila	0.122223	-0.68265	2.93773	-0.232373	0.816248	0.998296	FALSE	species
s__Dietzia sp. oral taxon 368	0.0865237	-0.145824	2.9372	-0.0496472	0.960404	0.998296	FALSE	species
s__Dyella caseinilytica	0.244416	-0.781646	2.65116	-0.294832	0.768123	0.998296	FALSE	species
s__Edwardsiella ictaluri	0.657821	-2.70323	2.48918	-1.08599	0.277482	0.998296	FALSE	species
s__Egibacter rhizosphaerae	0.0518596	-0.376957	2.90164	-0.129912	0.896636	0.998296	FALSE	species
s__Elioraea sp. MS-P2	0.0182931	-0.382492	2.93761	-0.130205	0.896404	0.998296	FALSE	species
s__Elizabethkingia anophelis	0.0807233	-0.355473	2.93756	-0.121009	0.903684	0.998296	FALSE	species
s__Elusimicrobium minutum	0.0408201	-0.731093	2.93732	-0.248898	0.80344	0.998296	FALSE	species
s__Empedobacter falsenii	0.0308708	-0.797406	2.93744	-0.271462	0.786035	0.998296	FALSE	species
s__Enterobacter soli	0.00632402	-0.667314	2.93776	-0.22715	0.820307	0.998296	FALSE	species
s__Enterococcus cecorum	0.0912467	0.215032	2.93577	0.0732458	0.941611	0.998296	FALSE	species
s__Enterococcus faecalis	0.113753	-0.917493	2.9371	-0.31238	0.754752	0.998296	FALSE	species
s__Enterococcus hirae	0.00291193	-0.515438	2.93787	-0.175446	0.860729	0.998296	FALSE	species
s__Ephemeroptericola cinctiostellae	0.0137667	-0.332364	2.93752	-0.113144	0.909916	0.998296	FALSE	species
s__Epilithonimonas vandammei	0.0396212	-0.211304	2.93731	-0.071938	0.942651	0.998296	FALSE	species
s__Erwinia sp. Ejp617	0.0235505	-0.651362	2.93768	-0.221727	0.824527	0.998296	FALSE	species
s__Erysipelothrix larvae	0.00582387	-0.461325	2.93776	-0.157033	0.875219	0.998296	FALSE	species
s__Erythrobacter neustonensis	0.607811	-0.492229	1.51889	-0.324071	0.745885	0.998296	FALSE	species
s__Escherichia coli	3.5373	-1.95777	2.11271	-0.926667	0.3541	0.998296	FALSE	species
s__Eubacterium limosum	0.175696	-1.56964	2.93517	-0.534767	0.592811	0.998296	FALSE	species
s__Ezakiella massiliensis	2.80574	-3.66644	2.91924	-1.25596	0.209132	0.998296	FALSE	species
s__Faecalibaculum rodentium	0.153734	-1.43555	2.93554	-0.489024	0.624825	0.998296	FALSE	species
s__Fannyhessea vaginae	0.310801	-0.648592	2.93716	-0.220823	0.82523	0.998296	FALSE	species
s__Fastidiosipila sanguinis	0.303232	-0.238479	2.93736	-0.0811885	0.935292	0.998296	FALSE	species
s__Fibrobacter succinogenes	0.0439241	-0.797406	2.93744	-0.271462	0.786035	0.998296	FALSE	species
s__Filimonas lacunae	0.123483	-1.56964	2.93517	-0.534767	0.592811	0.998296	FALSE	species
s__Flammeovirga pectinis	0.0209713	-0.68265	2.93773	-0.232373	0.816248	0.998296	FALSE	species
s__Flammeovirga sp. MY04	0.0224094	-0.478145	2.9378	-0.162756	0.87071	0.998296	FALSE	species
s__Flavisolibacter tropicus	0.135715	-1.04508	2.93669	-0.355872	0.721937	0.998296	FALSE	species
s__Flexistipes sinusarabici	0.250782	-0.301578	2.93703	-0.102681	0.918216	0.998296	FALSE	species
s__Francisella tularensis	0.055948	-0.611184	2.93709	-0.208092	0.835157	0.998296	FALSE	species
s__Frankia alni	0.100107	-0.478145	2.9378	-0.162756	0.87071	0.998296	FALSE	species
s__Frankia casuarinae	0.16247	-1.27419	2.93523	-0.434103	0.664214	0.998296	FALSE	species
s__Frankia sp. QA3	0.00801279	-0.478145	2.9378	-0.162756	0.87071	0.998296	FALSE	species
s__Frateuria aurantia	0.35925	-0.210496	2.63859	-0.0797758	0.936416	0.998296	FALSE	species
s__Frederiksenia canicola	0.459088	0.973522	2.93361	0.331851	0.740002	0.998296	FALSE	species
s__Fretibacterium fastidiosum	0.0439241	-0.797406	2.93744	-0.271462	0.786035	0.998296	FALSE	species
s__Frigoribacterium sp. NBH87	0.145368	-0.46247	2.93703	-0.157462	0.874881	0.998296	FALSE	species
s__Fuerstia marisgermanicae	0.0154354	-0.68265	2.93773	-0.232373	0.816248	0.998296	FALSE	species
s__Fujinami sarcoma virus	0.0558178	-0.703387	2.93727	-0.23947	0.810741	0.998296	FALSE	species
s__Fulvivirga sp. S481	0.0149978	-0.478145	2.9378	-0.162756	0.87071	0.998296	FALSE	species
s__Fusobacterium canifelinum	1.76584	-4.58363	2.92191	-1.56871	0.116716	0.998296	FALSE	species
s__Fusobacterium gonidiaformans	0.278505	-1.98056	2.83154	-0.699465	0.484261	0.998296	FALSE	species
s__Fusobacterium necrophorum	0.229067	-0.75931	2.93664	-0.258564	0.795972	0.998296	FALSE	species
s__Fusobacterium nucleatum	13.4994	-0.590494	2.07248	-0.284921	0.775705	0.998296	FALSE	species
s__Fusobacterium pseudoperiodonticum	0.00582387	-0.461325	2.93776	-0.157033	0.875219	0.998296	FALSE	species
s__Fusobacterium varium	0.0799376	-0.917493	2.9371	-0.31238	0.754752	0.998296	FALSE	species
s__Gemella haemolysans	0.505042	0.121339	2.31562	0.0524003	0.95821	0.998296	FALSE	species
s__Gemella morbillorum	0.0224094	-0.478145	2.9378	-0.162756	0.87071	0.998296	FALSE	species
s__Gemella sanguinis	0.330364	-0.606815	2.93652	-0.206644	0.836288	0.998296	FALSE	species
s__Gemella sp. zg-570	0.137596	-1.19447	2.93568	-0.406881	0.684096	0.998296	FALSE	species
s__Gemmata massiliana	0.261919	-0.501604	2.93689	-0.170794	0.864385	0.998296	FALSE	species
s__Gemmatimonas aurantiaca	0.131772	-1.30531	2.93589	-0.444604	0.656606	0.998296	FALSE	species
s__Gemmatimonas phototrophica	0.0857732	-1.1505	2.84686	-0.404131	0.686117	0.998296	FALSE	species
s__Gemmatimonas sp. TET16	0.286408	-1.83746	2.93259	-0.626565	0.530944	0.998296	FALSE	species
s__Gemmobacter sp. HYN0069	0.181507	-1.45904	2.93496	-0.497124	0.619102	0.998296	FALSE	species
s__Geobacter sp. FeAm09	0.00290501	-0.515569	2.93787	-0.17549	0.860694	0.998296	FALSE	species
s__Georgenia sp. Z294	0.0087358	-0.410805	2.93767	-0.139841	0.888786	0.998296	FALSE	species
s__Glaciimonas sp. PAMC28666	0.144633	-0.588631	2.93755	-0.200381	0.841182	0.998296	FALSE	species
s__Gloeomargarita lithophora	0.438533	-2.43853	2.31702	-1.05244	0.292596	0.998296	FALSE	species
s__Gluconobacter oxydans	0.00940039	-0.478145	2.9378	-0.162756	0.87071	0.998296	FALSE	species
s__Glycocaulis alkaliphilus	0.0738781	-0.478145	2.9378	-0.162756	0.87071	0.998296	FALSE	species
s__Gordonia amarae	0.122223	-0.68265	2.93773	-0.232373	0.816248	0.998296	FALSE	species
s__Gordonia bronchialis	0.153519	-0.727821	2.93674	-0.247833	0.804264	0.998296	FALSE	species
s__Gordonia polyisoprenivorans	0.0233871	-0.478145	2.9378	-0.162756	0.87071	0.998296	FALSE	species
s__Gordonibacter urolithinfaciens	0.113355	-0.588631	2.93755	-0.200381	0.841182	0.998296	FALSE	species
s__Gottschalkia acidurici	0.215484	-1.95017	2.93365	-0.664759	0.506205	0.998296	FALSE	species
s__Granulibacter bethesdensis	0.0219621	-0.68265	2.93773	-0.232373	0.816248	0.998296	FALSE	species
s__Gudongella oleilytica	0.188742	-1.71943	2.93465	-0.585909	0.557937	0.998296	FALSE	species
s__Guyparkeria halophila	0.697234	-2.50026	2.8977	-0.862843	0.388224	0.998296	FALSE	species
s__Gynuella sunshinyii	0.0745011	-0.593591	2.93756	-0.202069	0.839863	0.998296	FALSE	species
s__Haemophilus influenzae	0.403546	-0.391907	2.47678	-0.158233	0.874273	0.998296	FALSE	species
s__Haemophilus parahaemolyticus	0.151075	-0.382492	2.93761	-0.130205	0.896404	0.998296	FALSE	species
s__Haemophilus parainfluenzae	0.254013	-0.385253	2.93532	-0.131247	0.89558	0.998296	FALSE	species
s__Hafnia alvei	0.103891	-0.68265	2.93773	-0.232373	0.816248	0.998296	FALSE	species
s__Halocella sp. SP3-1	0.0658862	-0.917493	2.9371	-0.31238	0.754752	0.998296	FALSE	species
s__Halomicrobium sp. LC1Hm	1.86978	-3.95179	2.28921	-1.72627	0.0842985	0.998296	FALSE	species
s__Halomicronema hongdechloris	0.00342264	-0.505851	2.93785	-0.172184	0.863293	0.998296	FALSE	species
s__Halomonas meridiana	0.314745	0.110783	2.93669	0.0377239	0.969908	0.998296	FALSE	species
s__Halomonas socia	0.0229063	-0.478145	2.9378	-0.162756	0.87071	0.998296	FALSE	species
s__Halomonas sp. THAF5a	0.0738781	-0.478145	2.9378	-0.162756	0.87071	0.998296	FALSE	species
s__Halopiger xanaduensis	0.0219621	-0.68265	2.93773	-0.232373	0.816248	0.998296	FALSE	species
s__Haloplanus rubicundus	0.210151	-0.104285	2.93667	-0.0355112	0.971672	0.998296	FALSE	species
s__Haloprofundus sp. MHR1	0.035531	-0.492978	2.93737	-0.16783	0.866717	0.998296	FALSE	species
s__Halothermothrix orenii	0.157279	-0.823474	2.93693	-0.280386	0.779181	0.998296	FALSE	species
s__Halovirus HHTV-2	0.0231688	-0.588631	2.93755	-0.200381	0.841182	0.998296	FALSE	species
s__Helicobacter acinonychis	0.214231	-0.163264	2.93723	-0.0555844	0.955673	0.998296	FALSE	species
s__Helicobacter cinaedi	0.0658862	-0.917493	2.9371	-0.31238	0.754752	0.998296	FALSE	species
s__Helicobacter heilmannii	0.0698286	-0.68265	2.93773	-0.232373	0.816248	0.998296	FALSE	species
s__Helicobacter pylori	0.410097	-1.28394	2.85092	-0.450359	0.652452	0.998296	FALSE	species
s__Helicobacter sp. NHP19-0003	0.153734	-1.43555	2.93554	-0.489024	0.624825	0.998296	FALSE	species
s__Heliomicrobium modesticaldum	0.131772	-1.30531	2.93589	-0.444604	0.656606	0.998296	FALSE	species
s__Heliorestis convoluta	0.100107	-0.478145	2.9378	-0.162756	0.87071	0.998296	FALSE	species
s__Herbiconiux sp. SALV-R1	0.244447	-0.797406	2.93744	-0.271462	0.786035	0.998296	FALSE	species
s__Heyndrickxia oleronia	0.0219621	-0.68265	2.93773	-0.232373	0.816248	0.998296	FALSE	species
s__Heyndrickxia vini	0.0439241	-0.797406	2.93744	-0.271462	0.786035	0.998296	FALSE	species
s__Hirschia baltica	0.135471	-0.797406	2.93744	-0.271462	0.786035	0.998296	FALSE	species
s__Homo sapiens	5.40493e+08	-0.607969	0.3546	-1.71452	0.0864327	0.998296	FALSE	species
s__Human betaherpesvirus 5	0.139657	-0.797406	2.93744	-0.271462	0.786035	0.998296	FALSE	species
s__Humisphaera borealis	0.0338591	-0.68265	2.93773	-0.232373	0.816248	0.998296	FALSE	species
s__Hydrogenophaga crassostreae	0.0439241	-0.797406	2.93744	-0.271462	0.786035	0.998296	FALSE	species
s__Hydrogenophaga pseudoflava	0.0504778	0.099801	2.93672	0.0339839	0.97289	0.998296	FALSE	species
s__Hydrogenophaga sp. YM1	0.0448188	-0.382492	2.93761	-0.130205	0.896404	0.998296	FALSE	species
s__Hydrogenophilus thermoluteolus	0.0658231	0.249366	2.93627	0.0849261	0.93232	0.998296	FALSE	species
s__Hylemonella gracilis	0.0163057	-0.8029	2.93743	-0.273334	0.784596	0.998296	FALSE	species
s__Hymenobacter busanensis	1.05394	-1.78246	2.93441	-0.607432	0.543564	0.998296	FALSE	species
s__Hymenobacter sedentarius	0.18272	-1.56964	2.93517	-0.534767	0.592811	0.998296	FALSE	species
s__Hymenobacter sp. DG01	0.0755374	-0.478145	2.9378	-0.162756	0.87071	0.998296	FALSE	species
s__Hymenobacter swuensis	0.0755374	-0.478145	2.9378	-0.162756	0.87071	0.998296	FALSE	species
s__Hypericibacter adhaerens	0.209486	-0.917493	2.9371	-0.31238	0.754752	0.998296	FALSE	species
s__Hyphomicrobium denitrificans	0.0087358	-0.410805	2.93767	-0.139841	0.888786	0.998296	FALSE	species
s__Hyphomicrobium nitrativorans	0.0145597	-0.318679	2.9375	-0.108487	0.91361	0.998296	FALSE	species
s__Iamia sp. SCSIO 61187	0.187388	-1.54786	2.82366	-0.548177	0.58357	0.998296	FALSE	species
s__Ichthyobacterium seriolicida	0.0439241	-0.797406	2.93744	-0.271462	0.786035	0.998296	FALSE	species
s__Ilyobacter polytropus	0.0219621	-0.68265	2.93773	-0.232373	0.816248	0.998296	FALSE	species
s__Isoptericola dokdonensis	0.168408	-1.0393	2.93671	-0.353901	0.723413	0.998296	FALSE	species
s__Isosphaera pallida	0.103891	-0.68265	2.93773	-0.232373	0.816248	0.998296	FALSE	species
s__Jatrophihabitans sp. GAS493	0.225887	-1.22068	1.93318	-0.631437	0.527755	0.998296	FALSE	species
s__Jeotgalicoccus sp. WY2	0.175696	-1.56964	2.93517	-0.534767	0.592811	0.998296	FALSE	species
s__Jiangella sp. DSM 45060	0.0228401	-0.68265	2.93773	-0.232373	0.816248	0.998296	FALSE	species
s__Kaistella antarctica	0.132613	-0.654267	2.57915	-0.253676	0.799746	0.998296	FALSE	species
s__Kaistella jeonii	0.0658862	-0.917493	2.9371	-0.31238	0.754752	0.998296	FALSE	species
s__Kineobactrum salinum	0.147756	-0.382492	2.93761	-0.130205	0.896404	0.998296	FALSE	species
s__Kingella oralis	0.155427	-0.286807	2.93744	-0.0976384	0.922219	0.998296	FALSE	species
s__Kitasatospora setae	0.557115	1.26974	1.72017	0.738149	0.460424	0.998296	FALSE	species
s__Kitasatospora sp. MMS16-BH015	0.122475	-0.618063	2.9371	-0.210433	0.83333	0.998296	FALSE	species
s__Kitasatospora sp. NA04385	2.79879	-0.953351	0.971707	-0.981109	0.326539	0.998296	FALSE	species
s__Klebsiella aerogenes	0.0955215	0.488439	2.93543	0.166394	0.867847	0.998296	FALSE	species
s__Klebsiella oxytoca	0.0448188	-0.382492	2.93761	-0.130205	0.896404	0.998296	FALSE	species
s__Kluyvera intermedia	0.0092178	-0.478145	2.9378	-0.162756	0.87071	0.998296	FALSE	species
s__Kluyveromyces lactis	0.931339	-3.01017	2.71501	-1.10871	0.267555	0.998296	FALSE	species
s__Kocuria flava	0.147756	-0.382492	2.93761	-0.130205	0.896404	0.998296	FALSE	species
s__Kocuria palustris	0.0946871	-0.346582	2.93663	-0.11802	0.906052	0.998296	FALSE	species
s__Kocuria rhizophila	1.2016	-2.6845	2.62621	-1.02219	0.306689	0.998296	FALSE	species
s__Kocuria rosea	0.0140176	-0.328678	2.93751	-0.11189	0.910911	0.998296	FALSE	species
s__Kocuria turfanensis	0.0232043	-0.300687	2.93746	-0.102363	0.918469	0.998296	FALSE	species
s__Kutzneria sp. CA-103260	0.435827	0.960058	2.351	0.408361	0.683009	0.998296	FALSE	species
s__Labilibaculum antarcticum	0.0658862	-0.917493	2.9371	-0.31238	0.754752	0.998296	FALSE	species
s__Lachnoanaerobaculum umeaense	0.212341	-0.573273	2.1217	-0.270196	0.78701	0.998296	FALSE	species
s__Lacibacter sp. S13-6-6	0.0439241	-0.797406	2.93744	-0.271462	0.786035	0.998296	FALSE	species
s__Lacimicrobium alkaliphilum	0.00823419	-0.478145	2.9378	-0.162756	0.87071	0.998296	FALSE	species
s__Lacrimispora saccharolytica	0.0209047	-0.478145	2.9378	-0.162756	0.87071	0.998296	FALSE	species
s__Lactiplantibacillus plantarum	1.80756	-3.75603	2.92046	-1.28611	0.198406	0.998296	FALSE	species
s__Lactobacillus helveticus	0.0230116	-0.286807	2.93744	-0.0976384	0.922219	0.998296	FALSE	species
s__Lactobacillus jensenii	0.0203835	-0.236173	2.93735	-0.0804033	0.935917	0.998296	FALSE	species
s__Lactobacillus johnsonii	0.0947525	0.475506	2.93548	0.161986	0.871317	0.998296	FALSE	species
s__Lactococcus allomyrinae	0.0269836	-0.797406	2.93744	-0.271462	0.786035	0.998296	FALSE	species
s__Leclercia adecarboxylata	0.276174	-0.326223	2.93659	-0.111089	0.911546	0.998296	FALSE	species
s__Legionella oakridgensis	0.101137	-0.184971	2.93727	-0.0629738	0.949787	0.998296	FALSE	species
s__Legionella pneumophila	0.410595	-1.17515	2.93627	-0.400219	0.688995	0.998296	FALSE	species
s__Leifsonia shinshuensis	0.261063	-1.49031	2.83933	-0.524882	0.599665	0.998296	FALSE	species
s__Leifsonia sp. PS1209	0.0229445	-0.204701	2.9373	-0.0696902	0.94444	0.998296	FALSE	species
s__Leptospirillum ferrooxidans	0.0447392	-0.68265	2.93773	-0.232373	0.816248	0.998296	FALSE	species
s__Leptothrix cholodnii	0.0762121	0.338768	2.93597	0.115386	0.908139	0.998296	FALSE	species
s__Leptotrichia hongkongensis	0.147756	-0.382492	2.93761	-0.130205	0.896404	0.998296	FALSE	species
s__Leptotrichia shahii	0.0308708	-0.797406	2.93744	-0.271462	0.786035	0.998296	FALSE	species
s__Leptotrichia trevisanii	0.36667	-0.917493	2.9371	-0.31238	0.754752	0.998296	FALSE	species
s__Leptotrichia wadei	0.0979078	-0.826559	2.83269	-0.291793	0.770445	0.998296	FALSE	species
s__Leucobacter triazinivorans	0.192374	-0.316576	2.93555	-0.107842	0.914121	0.998296	FALSE	species
s__Lichenihabitans psoromatis	0.0219621	-0.68265	2.93773	-0.232373	0.816248	0.998296	FALSE	species
s__Ligilactobacillus salivarius	0.0756525	-0.571812	2.93752	-0.194658	0.845661	0.998296	FALSE	species
s__Limnohabitans sp. 103DPR2	0.187296	-0.321517	2.86202	-0.112339	0.910555	0.998296	FALSE	species
s__Limosilactobacillus fermentum	0.802953	-0.17889	2.71129	-0.0659796	0.947394	0.998296	FALSE	species
s__Limosilactobacillus vaginalis	0.0306447	-0.710405	2.93742	-0.241847	0.808899	0.998296	FALSE	species
s__Listeria seeligeri	0.0140176	-0.328678	2.93751	-0.11189	0.910911	0.998296	FALSE	species
s__Longicatena caecimuris	0.197659	-1.71943	2.93465	-0.585909	0.557937	0.998296	FALSE	species
s__Luteimonas sp. MC1825	0.0140176	-0.328678	2.93751	-0.11189	0.910911	0.998296	FALSE	species
s__Luteitalea pratensis	0.842275	-2.32684	1.93937	-1.19979	0.230219	0.998296	FALSE	species
s__Luteolibacter luteus	0.412746	-2.32435	2.86312	-0.811824	0.416892	0.998296	FALSE	species
s__Lysobacter antibioticus	0.0184356	-0.382492	2.93761	-0.130205	0.896404	0.998296	FALSE	species
s__Lysobacter enzymogenes	0.0909383	-0.855412	2.93632	-0.291321	0.770806	0.998296	FALSE	species
s__Macaca mulatta papillomavirus 6	0.201537	-0.726698	2.93418	-0.247666	0.804393	0.998296	FALSE	species
s__Magnetococcus marinus	0.00985643	-0.39183	2.93763	-0.133383	0.89389	0.998296	FALSE	species
s__Magnetospirillum gryphiswaldense	0.274028	-2.30327	2.932	-0.785562	0.432124	0.998296	FALSE	species
s__Magnetospirillum sp. ME-1	0.232034	-1.30531	2.93589	-0.444604	0.656606	0.998296	FALSE	species
s__Mahella australiensis	0.0439241	-0.797406	2.93744	-0.271462	0.786035	0.998296	FALSE	species
s__Maioricimonas rarisocia	0.0308708	-0.797406	2.93744	-0.271462	0.786035	0.998296	FALSE	species
s__Mannheimia sp. USDA-ARS-USMARC-1261	0.868769	-1.79168	2.70334	-0.662764	0.507482	0.998296	FALSE	species
s__Marichromatium purpuratum	0.00581003	-0.46157	2.93776	-0.157116	0.875153	0.998296	FALSE	species
s__Maridesulfovibrio hydrothermalis	0.0677181	-0.797406	2.93744	-0.271462	0.786035	0.998296	FALSE	species
s__Mariniblastus fucicola	0.0219621	-0.68265	2.93773	-0.232373	0.816248	0.998296	FALSE	species
s__Marinilactibacillus sp. 15R	0.0553268	0.150731	2.93658	0.0513289	0.959063	0.998296	FALSE	species
s__Marinomonas foliarum	0.147756	-0.382492	2.93761	-0.130205	0.896404	0.998296	FALSE	species
s__Marinomonas mediterranea	0.0439241	-0.797406	2.93744	-0.271462	0.786035	0.998296	FALSE	species
s__Marivirga tractuosa	0.0439241	-0.797406	2.93744	-0.271462	0.786035	0.998296	FALSE	species
s__Marmoricola scoriae	0.00684528	-0.443557	2.93773	-0.150986	0.879987	0.998296	FALSE	species
s__Massilistercora timonensis	0.0087358	-0.410805	2.93767	-0.139841	0.888786	0.998296	FALSE	species
s__Megamonas funiformis	0.185042	-1.39955	2.93485	-0.476873	0.633453	0.998296	FALSE	species
s__Megasphaera elsdenii	0.366207	-0.632136	2.93657	-0.215264	0.829562	0.998296	FALSE	species
s__Megasphaera stantonii	0.0768968	-1.04508	2.93669	-0.355872	0.721937	0.998296	FALSE	species
s__Melioribacter roseus	0.0219621	-0.68265	2.93773	-0.232373	0.816248	0.998296	FALSE	species
s__Melittangium boletus	0.00582387	-0.461325	2.93776	-0.157033	0.875219	0.998296	FALSE	species
s__Methylacidimicrobium sp. B4	0.251888	-0.900377	2.93716	-0.306547	0.759188	0.998296	FALSE	species
s__Methylibium sp. Pch-M	0.0158842	-0.297628	2.93746	-0.101322	0.919295	0.998296	FALSE	species
s__Methylobacterium aquaticum	1.30825	-0.81363	2.207	-0.368659	0.712382	0.998296	FALSE	species
s__Methylobacterium brachiatum	2.17476	-3.48093	2.86945	-1.2131	0.225093	0.998296	FALSE	species
s__Methylobacterium currus	0.0637043	-1.26945	2.93599	-0.432377	0.665468	0.998296	FALSE	species
s__Methylobacterium durans	0.177841	0.600637	2.83335	0.211988	0.832116	0.998296	FALSE	species
s__Methylobacterium nodulans	0.225481	-0.727821	2.93674	-0.247833	0.804264	0.998296	FALSE	species
s__Methylobacterium radiodurans	0.119541	-0.663984	2.81693	-0.235712	0.813656	0.998296	FALSE	species
s__Methylobacterium radiotolerans	15.885	-6.20767	2.913	-2.13102	0.0330871	0.998296	FALSE	species
s__Methylobacterium sp. 17Sr1-1	0.0508535	-1.16819	2.93629	-0.397845	0.690745	0.998296	FALSE	species
s__Methylobacterium sp. 4-46	0.127729	-0.265636	2.82857	-0.0939117	0.925179	0.998296	FALSE	species
s__Methylobacterium sp. WL1	0.655937	-0.567427	2.93582	-0.193277	0.846742	0.998296	FALSE	species
s__Methylobacterium terrae	0.186438	0.199013	2.93643	0.0677737	0.945966	0.998296	FALSE	species
s__Methylosinus sp. C49	0.175696	-1.56964	2.93517	-0.534767	0.592811	0.998296	FALSE	species
s__Methylotenera mobilis	0.340722	-2.52366	2.93084	-0.861073	0.389198	0.998296	FALSE	species
s__Methylovirgula sp. HY1	0.0219621	-0.68265	2.93773	-0.232373	0.816248	0.998296	FALSE	species
s__Methylovulum psychrotolerans	0.0439241	-0.797406	2.93744	-0.271462	0.786035	0.998296	FALSE	species
s__Micavibrio aeruginosavorus	0.00467252	-0.483104	2.93781	-0.164444	0.869382	0.998296	FALSE	species
s__Microbacterium caowuchunii	0.196377	-1.43555	2.93554	-0.489024	0.624825	0.998296	FALSE	species
s__Microbacterium endophyticum	0.00467252	-0.483104	2.93781	-0.164444	0.869382	0.998296	FALSE	species
s__Microbacterium esteraromaticum	1.55288	-2.18982	1.80301	-1.21453	0.224544	0.998296	FALSE	species
s__Microbacterium foliorum	0.0164864	-0.68265	2.93773	-0.232373	0.816248	0.998296	FALSE	species
s__Microbacterium oxydans	0.00634546	-0.478145	2.9378	-0.162756	0.87071	0.998296	FALSE	species
s__Microbacterium pygmaeum	0.246255	-1.99129	2.93288	-0.678953	0.497168	0.998296	FALSE	species
s__Microbacterium sediminis	0.0233626	-0.199452	2.93729	-0.0679033	0.945863	0.998296	FALSE	species
s__Microbacterium sp. ABRD_28	2.98859	-2.9869	1.72091	-1.73566	0.0826248	0.998296	FALSE	species
s__Microbacterium sp. PM5	0.232271	-1.80163	2.93312	-0.614237	0.539059	0.998296	FALSE	species
s__Microbacterium sp. TPU 3598	0.0656358	-1.04508	2.93669	-0.355872	0.721937	0.998296	FALSE	species
s__Microbacterium testaceum	0.314674	-1.0442	2.9354	-0.355726	0.722046	0.998296	FALSE	species
s__Micrococcus luteus	1.03045	0.247139	2.58858	0.0954727	0.923939	0.998296	FALSE	species
s__Micrococcus sp. KBS0714	0.14841	-1.77729	2.93443	-0.605666	0.544737	0.998296	FALSE	species
s__Micromonospora coxensis	0.122223	-0.68265	2.93773	-0.232373	0.816248	0.998296	FALSE	species
s__Micromonospora echinaurantiaca	0.209486	-0.917493	2.9371	-0.31238	0.754752	0.998296	FALSE	species
s__Micromonospora rifamycinica	0.00940039	-0.478145	2.9378	-0.162756	0.87071	0.998296	FALSE	species
s__Micromonospora siamensis	0.00290501	-0.515569	2.93787	-0.17549	0.860694	0.998296	FALSE	species
s__Micromonospora sp. 28ISP2-46	0.00582387	-0.461325	2.93776	-0.157033	0.875219	0.998296	FALSE	species
s__Micromonospora sp. WMMC415	0.215257	-0.996942	2.93685	-0.33946	0.734264	0.998296	FALSE	species
s__Micromonospora viridifaciens	0.012648	-0.754317	2.93755	-0.256784	0.797345	0.998296	FALSE	species
s__Micropruina glycogenica	0.0209713	-0.68265	2.93773	-0.232373	0.816248	0.998296	FALSE	species
s__Microterricola viridarii	1.77402	-3.53747	2.04575	-1.72918	0.0837775	0.998296	FALSE	species
s__Minicystis rosea	0.405091	-2.33425	2.43925	-0.956955	0.33859	0.998296	FALSE	species
s__Mixta intestinalis	0.180839	-1.30531	2.93589	-0.444604	0.656606	0.998296	FALSE	species
s__Mobilicoccus sp. NJES-13	0.0338591	-0.68265	2.93773	-0.232373	0.816248	0.998296	FALSE	species
s__Modestobacter marinus	0.415316	-1.30531	2.93589	-0.444604	0.656606	0.998296	FALSE	species
s__Mollivirus sibericum	0.478508	-0.326077	1.79054	-0.182111	0.855496	0.998296	FALSE	species
s__Moraxella osloensis	3.66129	-2.52847	1.61916	-1.56159	0.118384	0.998296	FALSE	species
s__Mumia sp. ZJ1417	0.0463063	-0.917493	2.9371	-0.31238	0.754752	0.998296	FALSE	species
s__Murdochiella vaginalis	0.233596	-2.02362	2.93295	-0.689962	0.490218	0.998296	FALSE	species
s__Murine leukemia virus	0.0355974	-1.02237	2.93676	-0.348128	0.727744	0.998296	FALSE	species
s__Mus musculus mobilized endogenous polytropic provirus	0.396879	-2.68492	2.93006	-0.916335	0.359491	0.998296	FALSE	species
s__Mycoavidus cysteinexigens	0.0516759	-0.191091	2.93728	-0.0650573	0.948128	0.998296	FALSE	species
s__Mycobacterium basiliense	0.0439241	-0.797406	2.93744	-0.271462	0.786035	0.998296	FALSE	species
s__Mycobacterium conspicuum	0.00508535	-0.649944	2.9378	-0.221235	0.82491	0.998296	FALSE	species
s__Mycobacterium cookii	0.0698286	-0.68265	2.93773	-0.232373	0.816248	0.998296	FALSE	species
s__Mycobacterium florentinum	0.05218	-0.78934	2.93746	-0.268715	0.788149	0.998296	FALSE	species
s__Mycobacterium frederiksbergense	0.0132479	-0.68265	2.93773	-0.232373	0.816248	0.998296	FALSE	species
s__Mycobacterium gallinarum	0.122223	-0.68265	2.93773	-0.232373	0.816248	0.998296	FALSE	species
s__Mycobacterium haemophilum	0.261828	-1.46023	2.40284	-0.607711	0.543379	0.998296	FALSE	species
s__Mycobacterium heidelbergense	0.0888162	-0.382492	2.93761	-0.130205	0.896404	0.998296	FALSE	species
s__Mycobacterium holsaticum	0.149122	-0.512526	2.58284	-0.198436	0.842704	0.998296	FALSE	species
s__Mycobacterium intracellulare	0.0140176	-0.328678	2.93751	-0.11189	0.910911	0.998296	FALSE	species
s__Mycobacterium marinum	0.755316	-1.32347	2.13915	-0.618689	0.536121	0.998296	FALSE	species
s__Mycobacterium paragordonae	0.105931	-0.372297	2.93759	-0.126735	0.89915	0.998296	FALSE	species
s__Mycobacterium paraintracellulare	0.0262074	-0.161323	2.93723	-0.0549235	0.956199	0.998296	FALSE	species
s__Mycobacterium riyadhense	0.197595	-0.19629	2.60265	-0.0754191	0.939881	0.998296	FALSE	species
s__Mycobacterium sp. ELW1	0.0313949	-0.478145	2.9378	-0.162756	0.87071	0.998296	FALSE	species
s__Mycobacterium sp. JS623	0.267313	-0.92104	2.64309	-0.348471	0.727486	0.998296	FALSE	species
s__Mycobacterium sp. MS1601	0.0134918	-0.68265	2.93773	-0.232373	0.816248	0.998296	FALSE	species
s__Mycobacterium sp. YC-RL4	0.0186901	-0.261485	2.93739	-0.0890193	0.929067	0.998296	FALSE	species
s__Mycobacteroides chelonae	0.133224	-0.286807	2.93744	-0.0976384	0.922219	0.998296	FALSE	species
s__Mycobacteroides immunogenum	0.359094	-0.727821	2.93674	-0.247833	0.804264	0.998296	FALSE	species
s__Mycolicibacterium aichiense	0.0569885	-0.492969	2.93737	-0.167827	0.866719	0.998296	FALSE	species
s__Mycolicibacterium anyangense	0.0464921	-0.68265	2.93773	-0.232373	0.816248	0.998296	FALSE	species
s__Mycolicibacterium arabiense	0.0742971	-0.397293	2.9372	-0.135263	0.892404	0.998296	FALSE	species
s__Mycolicibacterium aubagnense	0.410595	-1.17515	2.93627	-0.400219	0.688995	0.998296	FALSE	species
s__Mycolicibacterium chubuense	0.174879	-0.536291	2.93695	-0.182601	0.855111	0.998296	FALSE	species
s__Mycolicibacterium confluentis	0.00582387	-0.461325	2.93776	-0.157033	0.875219	0.998296	FALSE	species
s__Mycolicibacterium fallax	0.0447392	-0.68265	2.93773	-0.232373	0.816248	0.998296	FALSE	species
s__Mycolicibacterium fluoranthenivorans	0.555837	-0.867587	2.32233	-0.373585	0.708713	0.998296	FALSE	species
s__Mycolicibacterium gilvum	0.643426	-1.14812	2.48777	-0.461503	0.644438	0.998296	FALSE	species
s__Mycolicibacterium hassiacum	0.153734	-1.43555	2.93554	-0.489024	0.624825	0.998296	FALSE	species
s__Mycolicibacterium litorale	0.165621	-1.0152	2.57927	-0.393601	0.693876	0.998296	FALSE	species
s__Mycolicibacterium mageritense	0.28921	-1.41851	1.85797	-0.763475	0.44518	0.998296	FALSE	species
s__Mycolicibacterium mucogenicum	0.271142	-0.320346	2.93706	-0.10907	0.913147	0.998296	FALSE	species
s__Mycolicibacterium phlei	0.122223	-0.68265	2.93773	-0.232373	0.816248	0.998296	FALSE	species
s__Mycolicibacterium sediminis	0.00607167	-0.66382	2.93777	-0.22596	0.821232	0.998296	FALSE	species
s__Mycolicibacterium thermoresistibile	0.0944425	-1.43555	2.93554	-0.489024	0.624825	0.998296	FALSE	species
s__Mycoplasma capricolum	0.0878482	-1.04508	2.93669	-0.355872	0.721937	0.998296	FALSE	species
s__Mycoplasmopsis californica	0.0658862	-0.917493	2.9371	-0.31238	0.754752	0.998296	FALSE	species
s__Myroides fluvii	0.402364	-2.69795	2.93	-0.920802	0.357154	0.998296	FALSE	species
s__Myroides odoratus	0.0658862	-0.917493	2.9371	-0.31238	0.754752	0.998296	FALSE	species
s__Myroides profundi	3.00853	-1.13788	1.54727	-0.735409	0.46209	0.998296	FALSE	species
s__Mythimna unipuncta granulovirus B	0.0134918	-0.68265	2.93773	-0.232373	0.816248	0.998296	FALSE	species
s__Myxococcus xanthus	0.00467252	-0.483104	2.93781	-0.164444	0.869382	0.998296	FALSE	species
s__Nakamurella multipartita	0.0205208	-0.757753	2.93754	-0.257955	0.796442	0.998296	FALSE	species
s__Nakamurella sp. PAMC28650	0.00801279	-0.478145	2.9378	-0.162756	0.87071	0.998296	FALSE	species
s__Nakamurella sp. s14-144	0.0219621	-0.68265	2.93773	-0.232373	0.816248	0.998296	FALSE	species
s__Natranaerobius thermophilus	0.0219621	-0.68265	2.93773	-0.232373	0.816248	0.998296	FALSE	species
s__Neisseria meningitidis	0.131772	-1.30531	2.93589	-0.444604	0.656606	0.998296	FALSE	species
s__Neisseria subflava	0.0698286	-0.68265	2.93773	-0.232373	0.816248	0.998296	FALSE	species
s__Neorhizobium sp. NCHU2750	0.683582	-3.30209	2.92713	-1.1281	0.259277	0.998296	FALSE	species
s__Neurospora crassa	126.512	0.529603	0.701525	0.75493	0.450291	0.998296	FALSE	species
s__Niabella soli	0.197659	-1.71943	2.93465	-0.585909	0.557937	0.998296	FALSE	species
s__Niallia circulans	0.00758445	-0.431146	2.93771	-0.146763	0.883319	0.998296	FALSE	species
s__Nibricoccus aquaticus	0.131772	-1.30531	2.93589	-0.444604	0.656606	0.998296	FALSE	species
s__Nitratireductor sp. OM-1	0.0164192	-0.478145	2.9378	-0.162756	0.87071	0.998296	FALSE	species
s__Nitrospirillum amazonense	0.0361764	-0.68265	2.93773	-0.232373	0.816248	0.998296	FALSE	species
s__Nocardia farcinica	0.793884	-2.33375	2.92459	-0.797973	0.424886	0.998296	FALSE	species
s__Nocardia mangyaensis	20.1992	-0.252508	1.42053	-0.177756	0.858915	0.998296	FALSE	species
s__Nocardia otitidiscaviarum	0.0269836	-0.797406	2.93744	-0.271462	0.786035	0.998296	FALSE	species
s__Nocardia sp. WCH-YHL-001	0.0262074	-0.161323	2.93723	-0.0549235	0.956199	0.998296	FALSE	species
s__Nocardia tengchongensis	0.166925	-0.432384	2.93623	-0.147258	0.882928	0.998296	FALSE	species
s__Nocardia wallacei	0.368904	-2.4033	2.93147	-0.819827	0.412314	0.998296	FALSE	species
s__Nocardioides anomalus	0.131772	-1.30531	2.93589	-0.444604	0.656606	0.998296	FALSE	species
s__Nocardioides cynanchi	0.10981	-1.17515	2.93627	-0.400219	0.688995	0.998296	FALSE	species
s__Nocardioides daphniae	0.0148315	-0.345883	2.93754	-0.117746	0.906269	0.998296	FALSE	species
s__Nocardioides dokdonensis	0.209414	-0.492978	2.93737	-0.16783	0.866717	0.998296	FALSE	species
s__Nocardioides dongkuii	0.0214624	-0.843458	2.93733	-0.287151	0.773997	0.998296	FALSE	species
s__Nocardioides houyundeii	0.0154354	-0.68265	2.93773	-0.232373	0.816248	0.998296	FALSE	species
s__Nocardioides mesophilus	0.00577071	-0.659623	2.93778	-0.224531	0.822344	0.998296	FALSE	species
s__Nocardioides sp. 603	0.00326114	-0.623312	2.93786	-0.212165	0.831978	0.998296	FALSE	species
s__Nocardioides sp. HDW12B	0.122223	-0.68265	2.93773	-0.232373	0.816248	0.998296	FALSE	species
s__Nocardioides sp. JS614	0.0138556	-0.68265	2.93773	-0.232373	0.816248	0.998296	FALSE	species
s__Nordella sp. HKS 07	0.207782	-0.797406	2.93744	-0.271462	0.786035	0.998296	FALSE	species
s__Nosocomiicoccus ampullae	0.0116477	-0.363387	2.93758	-0.123703	0.901551	0.998296	FALSE	species
s__Nostoc sp. 'Lobaria pulmonaria (5183) cyanobiont'	0.0224094	-0.478145	2.9378	-0.162756	0.87071	0.998296	FALSE	species
s__Nostoc sp. NIES-3756	0.257352	-2.0144	2.82705	-0.712544	0.476128	0.998296	FALSE	species
s__Nostoc sp. NIES-4103	0.324657	-0.293805	2.83609	-0.103595	0.917491	0.998296	FALSE	species
s__Novibacillus thermophilus	0.0439241	-0.797406	2.93744	-0.271462	0.786035	0.998296	FALSE	species
s__Noviherbaspirillum sp. UKPF54	2.37576	0.97082	2.61067	0.371866	0.709993	0.998296	FALSE	species
s__Oceanimonas sp. GK1	0.0499322	-0.68265	2.93773	-0.232373	0.816248	0.998296	FALSE	species
s__Oceanispirochaeta crateris	0.0247805	-0.512565	2.93741	-0.174496	0.861476	0.998296	FALSE	species
s__Oceanithermus profundus	0.00492822	-0.477334	2.9378	-0.16248	0.870928	0.998296	FALSE	species
s__Odoribacter splanchnicus	0.0132479	-0.68265	2.93773	-0.232373	0.816248	0.998296	FALSE	species
s__Ogataea parapolymorpha	4.92689	0.638071	0.82871	0.769957	0.441326	0.998296	FALSE	species
s__Oleiharenicola sp. KSB-15	0.0242067	-0.533836	2.93745	-0.181735	0.855791	0.998296	FALSE	species
s__Olsenella sp. oral taxon 807	0.0658862	-0.917493	2.9371	-0.31238	0.754752	0.998296	FALSE	species
s__Olsenella timonensis	0.0687188	-0.286807	2.93744	-0.0976384	0.922219	0.998296	FALSE	species
s__Olsenella uli	0.283631	-0.495329	2.46102	-0.20127	0.840487	0.998296	FALSE	species
s__Orientia tsutsugamushi	0.0308708	-0.797406	2.93744	-0.271462	0.786035	0.998296	FALSE	species
s__Ornithinimicrobium sp. H23M54	0.0144858	-0.498607	2.93747	-0.16974	0.865214	0.998296	FALSE	species
s__Orpheovirus IHUMI-LCC2	0.103891	-0.68265	2.93773	-0.232373	0.816248	0.998296	FALSE	species
s__Owenweeksia hongkongensis	0.0219621	-0.68265	2.93773	-0.232373	0.816248	0.998296	FALSE	species
s__Oxynema sp. AP17	0.0140176	-0.328678	2.93751	-0.11189	0.910911	0.998296	FALSE	species
s__Paeniglutamicibacter sp. Y32M11	0.131772	-1.30531	2.93589	-0.444604	0.656606	0.998296	FALSE	species
s__Pajaroellobacter abortibovis	0.11199	-1.37466	2.9357	-0.468256	0.639602	0.998296	FALSE	species
s__Paludibacter propionicigenes	0.0658862	-0.917493	2.9371	-0.31238	0.754752	0.998296	FALSE	species
s__Paludibacterium sp. B53371	0.152308	-0.967938	2.93526	-0.329762	0.74158	0.998296	FALSE	species
s__Paludibaculum fermentans	0.0812791	-0.683421	2.93731	-0.232669	0.816019	0.998296	FALSE	species
s__Pandoraea oxalativorans	0.322176	-0.975915	2.32847	-0.419123	0.675126	0.998296	FALSE	species
s__Pandoravirus macleodensis	0.0229445	-0.204701	2.9373	-0.0696902	0.94444	0.998296	FALSE	species
s__Pandoravirus neocaledonia	0.0092178	-0.478145	2.9378	-0.162756	0.87071	0.998296	FALSE	species
s__Pantoea dispersa	0.0863739	-0.286807	2.93744	-0.0976384	0.922219	0.998296	FALSE	species
s__Pantoea sp. PSNIH1	0.244447	-0.797406	2.93744	-0.271462	0.786035	0.998296	FALSE	species
s__Parachlamydia acanthamoebae	0.0244262	-0.634477	2.93765	-0.215982	0.829002	0.998296	FALSE	species
s__Paraoceanicella profunda	0.0738781	-0.478145	2.9378	-0.162756	0.87071	0.998296	FALSE	species
s__Paraprevotella xylaniphila	0.0346243	-1.01142	2.9368	-0.344394	0.73055	0.998296	FALSE	species
s__Pararhodospirillum photometricum	0.237013	-1.43555	2.93554	-0.489024	0.624825	0.998296	FALSE	species
s__Pectinatus frisingensis	0.306478	-2.41171	2.93142	-0.82271	0.410673	0.998296	FALSE	species
s__Pediococcus pentosaceus	0.0439241	-0.797406	2.93744	-0.271462	0.786035	0.998296	FALSE	species
s__Pelosinus fermentans	0.048513	-0.709838	2.93728	-0.241665	0.80904	0.998296	FALSE	species
s__Peptoniphilus ivorii	0.308158	-2.11529	2.93117	-0.721653	0.470508	0.998296	FALSE	species
s__Peribacillus psychrosaccharolyticus	0.0738781	-0.478145	2.9378	-0.162756	0.87071	0.998296	FALSE	species
s__Peridroma alphabaculovirus	0.0738781	-0.478145	2.9378	-0.162756	0.87071	0.998296	FALSE	species
s__Permianibacter aggregans	0.0658862	-0.917493	2.9371	-0.31238	0.754752	0.998296	FALSE	species
s__Phnomibacter ginsenosidimutans	0.142685	-0.375992	2.80788	-0.133906	0.893477	0.998296	FALSE	species
s__Phocaeicola vulgatus	0.894333	-2.41753	2.69294	-0.897729	0.36933	0.998296	FALSE	species
s__Phreatobacter stygius	0.0228401	-0.68265	2.93773	-0.232373	0.816248	0.998296	FALSE	species
s__Phycisphaera mikurensis	0.0507694	-0.668799	2.9372	-0.2277	0.81988	0.998296	FALSE	species
s__Phytohabitans flavus	0.372757	-1.0011	2.93683	-0.340877	0.733196	0.998296	FALSE	species
s__Phytohabitans suffuscus	0.0274964	-0.843545	2.93706	-0.287208	0.773953	0.998296	FALSE	species
s__Pichia kudriavzevii	52.5434	0.498254	0.632211	0.788114	0.43063	0.998296	FALSE	species
s__Pimelobacter simplex	0.0232991	-0.382492	2.93761	-0.130205	0.896404	0.998296	FALSE	species
s__Planctomyces sp. SH-PL62	0.0439241	-0.797406	2.93744	-0.271462	0.786035	0.998296	FALSE	species
s__Plasmodium berghei	0.0108062	-0.447537	2.93774	-0.152341	0.878918	0.998296	FALSE	species
s__Plasmodium chabaudi	15.0915	-0.758247	0.791981	-0.957406	0.338363	0.998296	FALSE	species
s__Plasmodium coatneyi	3.67434	1.56859	0.960232	1.63356	0.102352	0.998296	FALSE	species
s__Plasmodium falciparum	0.535258	-0.709442	2.3385	-0.303375	0.761604	0.998296	FALSE	species
s__Plasmodium reichenowi	0.617475	-3.17341	2.92773	-1.08391	0.278403	0.998296	FALSE	species
s__Plasmodium sp. gorilla clade G2	9.29187	-0.283487	1.04673	-0.27083	0.786522	0.998296	FALSE	species
s__Pleurocapsa sp. PCC 7327	0.0230116	-0.286807	2.93744	-0.0976384	0.922219	0.998296	FALSE	species
s__Plodia interpunctella granulovirus	0.0698286	-0.68265	2.93773	-0.232373	0.816248	0.998296	FALSE	species
s__Polynucleobacter difficilis	0.0377161	-0.668799	2.9372	-0.2277	0.81988	0.998296	FALSE	species
s__Polynucleobacter necessarius	0.0140176	-0.328678	2.93751	-0.11189	0.910911	0.998296	FALSE	species
s__Polynucleobacter sp. LimPoW16	0.156866	0.110784	2.93669	0.037724	0.969908	0.998296	FALSE	species
s__Polynucleobacter sp. MWH-CaK5	0.0308708	-0.797406	2.93744	-0.271462	0.786035	0.998296	FALSE	species
s__Polystyrenella longa	0.00246411	-0.523991	2.93789	-0.178356	0.858443	0.998296	FALSE	species
s__Pontibacter pudoricolor	0.0219621	-0.68265	2.93773	-0.232373	0.816248	0.998296	FALSE	species
s__Pontibacter russatus	0.0771771	-1.17515	2.93627	-0.400219	0.688995	0.998296	FALSE	species
s__Pontibacter sp. SGAir0037	0.0496155	-0.397293	2.9372	-0.135263	0.892404	0.998296	FALSE	species
s__Pontimonas salivibrio	0.0219621	-0.68265	2.93773	-0.232373	0.816248	0.998296	FALSE	species
s__Porphyrobacter sp. HT-58-2	0.0223222	-0.872319	2.93725	-0.296985	0.766478	0.998296	FALSE	species
s__Porphyromonas asaccharolytica	2.11017	-4.83522	2.92113	-1.65526	0.097872	0.998296	FALSE	species
s__Porphyromonas cangingivalis	3.36747	-4.03925	2.91813	-1.38419	0.1663	0.998296	FALSE	species
s__Porphyromonas crevioricanis	0.0577071	-1.22559	2.93612	-0.417418	0.676373	0.998296	FALSE	species
s__Porphyromonas gingivalis	0.0321241	-0.382492	2.93761	-0.130205	0.896404	0.998296	FALSE	species
s__Porphyromonas sp. oral taxon 275	0.208748	-1.30531	2.93589	-0.444604	0.656606	0.998296	FALSE	species
s__Prevotella enoeca	0.700748	0.110784	2.93669	0.037724	0.969908	0.998296	FALSE	species
s__Prevotella multiformis	0.0446715	-0.282747	2.93707	-0.0962683	0.923307	0.998296	FALSE	species
s__Prevotella oris	0.986543	0.539867	2.7527	0.196123	0.844514	0.998296	FALSE	species
s__Prevotella ruminicola	0.0806354	-0.676356	2.93665	-0.230316	0.817846	0.998296	FALSE	species
s__Prevotella scopos	0.0148095	-0.382492	2.93761	-0.130205	0.896404	0.998296	FALSE	species
s__Prevotella sp. WR041	0.195348	-0.991656	2.93459	-0.337919	0.735424	0.998296	FALSE	species
s__Priestia filamentosa	0.0569687	-0.974429	2.93693	-0.331785	0.740051	0.998296	FALSE	species
s__Propionibacterium australiense	0.131873	-0.588631	2.93755	-0.200381	0.841182	0.998296	FALSE	species
s__Proteus virus Isfahan	1795.71	0.729689	0.356299	2.04797	0.040563	0.998296	FALSE	species
s__Providencia sp. R33	0.062714	-0.286807	2.93744	-0.0976384	0.922219	0.998296	FALSE	species
s__Providencia stuartii	0.153734	-1.43555	2.93554	-0.489024	0.624825	0.998296	FALSE	species
s__Pseudobutyrivibrio xylanivorans	0.00291193	-0.515438	2.93787	-0.175446	0.860729	0.998296	FALSE	species
s__Pseudoclostridium thermosuccinogenes	0.10981	-1.17515	2.93627	-0.400219	0.688995	0.998296	FALSE	species
s__Pseudohongiella spirulinae	0.00342264	-0.505851	2.93785	-0.172184	0.863293	0.998296	FALSE	species
s__Pseudolabrys sp. FHR47	0.0658862	-0.917493	2.9371	-0.31238	0.754752	0.998296	FALSE	species
s__Pseudomonas aeruginosa	3.57257	-1.67397	2.22818	-0.751272	0.452489	0.998296	FALSE	species
s__Pseudomonas azotoformans	0.0137667	-0.332364	2.93752	-0.113144	0.909916	0.998296	FALSE	species
s__Pseudomonas chlororaphis	22.7426	1.71996	2.10156	0.81842	0.413117	0.998296	FALSE	species
s__Pseudomonas entomophila	0.0308708	-0.797406	2.93744	-0.271462	0.786035	0.998296	FALSE	species
s__Pseudomonas fluorescens	0.250998	-1.3385	2.82088	-0.474496	0.635146	0.998296	FALSE	species
s__Pseudomonas frederiksbergensis	0.220658	-1.81862	2.93428	-0.619785	0.535399	0.998296	FALSE	species
s__Pseudomonas lundensis	0.0276534	-0.286807	2.93744	-0.0976384	0.922219	0.998296	FALSE	species
s__Pseudomonas lurida	0.613997	-0.65682	1.76767	-0.371574	0.71021	0.998296	FALSE	species
s__Pseudomonas palleroniana	0.072699	-0.917493	2.9371	-0.31238	0.754752	0.998296	FALSE	species
s__Pseudomonas parafulva	0.0164192	-0.478145	2.9378	-0.162756	0.87071	0.998296	FALSE	species
s__Pseudomonas pelagia	0.0658862	-0.917493	2.9371	-0.31238	0.754752	0.998296	FALSE	species
s__Pseudomonas plecoglossicida	0.500905	0.412794	2.93351	0.140717	0.888094	0.998296	FALSE	species
s__Pseudomonas protegens	0.0224094	-0.478145	2.9378	-0.162756	0.87071	0.998296	FALSE	species
s__Pseudomonas psychrophila	0.153734	-1.43555	2.93554	-0.489024	0.624825	0.998296	FALSE	species
s__Pseudomonas putida	0.655427	-1.07217	2.92619	-0.366406	0.714062	0.998296	FALSE	species
s__Pseudomonas qingdaonensis	0.0155232	-0.318666	2.9375	-0.108482	0.913613	0.998296	FALSE	species
s__Pseudomonas sp. ADAK13	0.0784669	-0.394232	2.93763	-0.1342	0.893244	0.998296	FALSE	species
s__Pseudomonas sp. C27(2019)	0.279913	-2.33048	2.93185	-0.794883	0.426682	0.998296	FALSE	species
s__Pseudomonas sp. CC6-YY-74	0.197659	-1.71943	2.93465	-0.585909	0.557937	0.998296	FALSE	species
s__Pseudomonas sp. DG56-2	0.0140176	-0.328678	2.93751	-0.11189	0.910911	0.998296	FALSE	species
s__Pseudomonas sp. LTJR-52	0.0164192	-0.478145	2.9378	-0.162756	0.87071	0.998296	FALSE	species
s__Pseudomonas sp. OE 28.3	0.0608968	-0.397293	2.9372	-0.135263	0.892404	0.998296	FALSE	species
s__Pseudomonas sp. R76	0.0183556	-0.266011	2.9374	-0.0905599	0.927842	0.998296	FALSE	species
s__Pseudomonas sp. RC3H12	0.222041	-0.0945072	2.93711	-0.0321769	0.974331	0.998296	FALSE	species
s__Pseudomonas sp. RW8P3	0.00953736	-0.398997	2.93764	-0.135822	0.891962	0.998296	FALSE	species
s__Pseudomonas sp. S09G 359	0.0658862	-0.917493	2.9371	-0.31238	0.754752	0.998296	FALSE	species
s__Pseudomonas sp. SDM007	0.0116496	-0.478145	2.9378	-0.162756	0.87071	0.998296	FALSE	species
s__Pseudomonas sp. StFLB209	0.131772	-1.30531	2.93589	-0.444604	0.656606	0.998296	FALSE	species
s__Pseudomonas stutzeri	0.135503	0.768479	2.93434	0.261891	0.793405	0.998296	FALSE	species
s__Pseudomonas synxantha	0.0698286	-0.68265	2.93773	-0.232373	0.816248	0.998296	FALSE	species
s__Pseudomonas trivialis	0.0685202	-0.917493	2.9371	-0.31238	0.754752	0.998296	FALSE	species
s__Pseudomonas veronii	0.221634	-0.286807	2.93744	-0.0976384	0.922219	0.998296	FALSE	species
s__Pseudomonas viridiflava	0.363864	-1.92202	2.71117	-0.708928	0.478369	0.998296	FALSE	species
s__Pseudomonas virus PRD1	0.255275	-0.873622	2.22677	-0.392327	0.694817	0.998296	FALSE	species
s__Pseudomonas yamanorum	7.96839	-1.78047	1.10993	-1.60413	0.108685	0.998296	FALSE	species
s__Pseudonocardia autotrophica	0.0643583	-0.622312	2.64468	-0.235307	0.813971	0.998296	FALSE	species
s__Pseudonocardia broussonetiae	1.36621	-2.04405	2.57552	-0.793644	0.427403	0.998296	FALSE	species
s__Pseudonocardia sp. HH130629-09	0.116935	-0.0945073	2.93711	-0.0321769	0.974331	0.998296	FALSE	species
s__Pseudorhodoplanes sinuspersici	0.207782	-0.797406	2.93744	-0.271462	0.786035	0.998296	FALSE	species
s__Psychromicrobium lacuslunae	0.0439241	-0.797406	2.93744	-0.271462	0.786035	0.998296	FALSE	species
s__Pulveribacter suum	0.101665	0.542777	2.9352	0.18492	0.853292	0.998296	FALSE	species
s__Pyricularia pennisetigena	1.92697	-1.88297	0.841408	-2.23787	0.0252292	0.998296	FALSE	species
s__Pyrococcus horikoshii	0.00290501	-0.515569	2.93787	-0.17549	0.860694	0.998296	FALSE	species
s__Pyrolobus fumarii	0.390077	0.591736	2.64197	0.223976	0.822776	0.998296	FALSE	species
s__Pyxidicoccus sp. SCPEA002	0.036283	-0.557537	2.93699	-0.189833	0.84944	0.998296	FALSE	species
s__Reinekea forsetii	0.0308708	-0.797406	2.93744	-0.271462	0.786035	0.998296	FALSE	species
s__Renibacterium salmoninarum	0.0154354	-0.68265	2.93773	-0.232373	0.816248	0.998296	FALSE	species
s__Rhodobaca barguzinensis	0.187097	0.228513	2.93634	0.0778225	0.937969	0.998296	FALSE	species
s__Rhodobacter blasticus	0.0770003	-0.119325	2.9367	-0.0406324	0.967589	0.998296	FALSE	species
s__Rhodobacter capsulatus	0.0262074	-0.161323	2.93723	-0.0549235	0.956199	0.998296	FALSE	species
s__Rhodocytophaga rosea	0.165878	-1.5559	2.93522	-0.530079	0.596057	0.998296	FALSE	species
s__Rhodoferax ferrireducens	0.131441	-0.588631	2.93755	-0.200381	0.841182	0.998296	FALSE	species
s__Rhodoferax saidenbachensis	0.0878482	-1.04508	2.93669	-0.355872	0.721937	0.998296	FALSE	species
s__Rhodospirillum centenum	0.0698286	-0.68265	2.93773	-0.232373	0.816248	0.998296	FALSE	species
s__Rickettsia sibirica	0.0813656	-1.40212	2.93563	-0.477622	0.63292	0.998296	FALSE	species
s__Romboutsia sp. CE17	0.646451	-3.24131	2.92741	-1.10722	0.268197	0.998296	FALSE	species
s__Roseibacterium elongatum	0.255393	-1.74535	2.61244	-0.668094	0.504074	0.998296	FALSE	species
s__Roseiflexus sp. RS-1	0.219621	-1.88821	2.93394	-0.643574	0.519851	0.998296	FALSE	species
s__Roseomonas gilardii	0.0134918	-0.68265	2.93773	-0.232373	0.816248	0.998296	FALSE	species
s__Roseomonas sp. 1318	0.0447392	-0.68265	2.93773	-0.232373	0.816248	0.998296	FALSE	species
s__Roseomonas sp. 546	0.27483	0.725434	2.27523	0.318839	0.749848	0.998296	FALSE	species
s__Rossellomorea marisflavi	0.00844216	-0.68265	2.93773	-0.232373	0.816248	0.998296	FALSE	species
s__Rothia aeria	0.402514	-0.477934	2.83351	-0.168672	0.866054	0.998296	FALSE	species
s__Rothia amarae	0.00934504	-0.402078	2.93765	-0.136871	0.891133	0.998296	FALSE	species
s__Rothia terrae	0.169913	-1.74063	2.93391	-0.593281	0.552993	0.998296	FALSE	species
s__Rubrobacter sp. SCSIO 52909	0.026161	-0.53396	2.93745	-0.181777	0.855758	0.998296	FALSE	species
s__Rubrobacter sp. SCSIO 52915	0.119189	-0.988357	2.93658	-0.336567	0.736443	0.998296	FALSE	species
s__Ruminiclostridium herbifermentans	0.0439241	-0.797406	2.93744	-0.271462	0.786035	0.998296	FALSE	species
s__Ruminococcus albus	0.0219621	-0.68265	2.93773	-0.232373	0.816248	0.998296	FALSE	species
s__Ruminococcus bicirculans	0.169425	-1.17949	2.93506	-0.401864	0.687784	0.998296	FALSE	species
s__Saccharopolyspora erythraea	0.00975787	-0.560884	2.93763	-0.190931	0.84858	0.998296	FALSE	species
s__Saccharopolyspora spinosa	0.00634546	-0.478145	2.9378	-0.162756	0.87071	0.998296	FALSE	species
s__Saccharothrix sp. 6-C	0.0162261	-0.50895	2.93749	-0.17326	0.862447	0.998296	FALSE	species
s__Saccharothrix syringae	0.0260891	-0.920361	2.93709	-0.313358	0.754009	0.998296	FALSE	species
s__Salinibacter ruber	0.10981	-1.17515	2.93627	-0.400219	0.688995	0.998296	FALSE	species
s__Salmonella virus STG2	0.0229063	-0.478145	2.9378	-0.162756	0.87071	0.998296	FALSE	species
s__Sanguibacter keddieii	0.00668248	-0.478145	2.9378	-0.162756	0.87071	0.998296	FALSE	species
s__Scardovia inopinata	0.131772	-1.30531	2.93589	-0.444604	0.656606	0.998296	FALSE	species
s__Schaalia meyeri	0.164354	-0.286807	2.93744	-0.0976384	0.922219	0.998296	FALSE	species
s__Schaalia turicensis	0.263545	-2.2607	2.93221	-0.770988	0.440714	0.998296	FALSE	species
s__Schnuerera ultunensis	0.10981	-1.17515	2.93627	-0.400219	0.688995	0.998296	FALSE	species
s__Sebaldella termitidis	0.0658862	-0.917493	2.9371	-0.31238	0.754752	0.998296	FALSE	species
s__Sedimentibacter sp. zth1	0.177967	-1.56963	2.93517	-0.534767	0.592811	0.998296	FALSE	species
s__Selenomonas sp. oral taxon 126	0.0878482	-1.04508	2.93669	-0.355872	0.721937	0.998296	FALSE	species
s__Selenomonas sp. oral taxon 478	0.346836	1.51937	2.93175	0.518247	0.604286	0.998296	FALSE	species
s__Selenomonas sputigena	0.144018	0.204571	2.9343	0.0697172	0.944419	0.998296	FALSE	species
s__Serinicoccus marinus	0.0188008	-0.382492	2.93761	-0.130205	0.896404	0.998296	FALSE	species
s__Serpentinicella alkaliphila	0.261563	-2.25359	2.93225	-0.768554	0.442158	0.998296	FALSE	species
s__Serpentinomonas raichei	0.74113	-3.41389	2.92656	-1.16652	0.243405	0.998296	FALSE	species
s__Serratia grimesii	4.22887	-1.33201	1.5572	-0.855384	0.392339	0.998296	FALSE	species
s__Serratia marcescens	0.0280351	-0.141785	2.9372	-0.0482722	0.961499	0.998296	FALSE	species
s__Serratia rubidaea	0.0698286	-0.68265	2.93773	-0.232373	0.816248	0.998296	FALSE	species
s__Shamonda orthobunyavirus	0.0216988	-0.382492	2.93761	-0.130205	0.896404	0.998296	FALSE	species
s__Shewanella sp. FJAT-53532	0.0878482	-1.04508	2.93669	-0.355872	0.721937	0.998296	FALSE	species
s__Simkania negevensis	1.3206	-3.43618	1.62072	-2.12016	0.0339929	0.998296	FALSE	species
s__Simplicispira suum	0.0820447	-1.17515	2.93627	-0.400219	0.688995	0.998296	FALSE	species
s__Singulisphaera acidiphila	0.153734	-1.43555	2.93554	-0.489024	0.624825	0.998296	FALSE	species
s__Sinorhizobium meliloti	0.00934504	-0.402078	2.93765	-0.136871	0.891133	0.998296	FALSE	species
s__Skermanella sp. TT6	0.0696048	-0.301578	2.93703	-0.102681	0.918216	0.998296	FALSE	species
s__Slackia heliotrinireducens	0.0878482	-1.04508	2.93669	-0.355872	0.721937	0.998296	FALSE	species
s__Snyder-Theilen feline sarcoma virus	0.107971	-0.713748	2.59808	-0.274722	0.78353	0.998296	FALSE	species
s__Sodaliphilus pleomorphus	1.40508	-4.265	2.92292	-1.45915	0.144523	0.998296	FALSE	species
s__Sodalis sp. dw_23	0.00458889	-0.484596	2.93781	-0.164951	0.868982	0.998296	FALSE	species
s__Solibacillus silvestris	0.123626	-0.597539	2.93706	-0.203448	0.838785	0.998296	FALSE	species
s__Solimonas sp. K1W22B-7	6.87507	-0.543377	1.25251	-0.43383	0.664412	0.998296	FALSE	species
s__Sphaerobacter thermophilus	0.0790464	-0.588631	2.93755	-0.200381	0.841182	0.998296	FALSE	species
s__Sphingobacterium sp. DR205	0.0313949	-0.478145	2.9378	-0.162756	0.87071	0.998296	FALSE	species
s__Sphingomonas alpina	0.0878482	-1.04508	2.93669	-0.355872	0.721937	0.998296	FALSE	species
s__Sphingomonas daechungensis	0.0820958	-0.0945073	2.93711	-0.0321769	0.974331	0.998296	FALSE	species
s__Sphingomonas ginsengisoli An et al. 2013	1.29674	-2.18846	2.14745	-1.0191	0.308156	0.998296	FALSE	species
s__Sphingomonas hengshuiensis	19.8536	-1.72705	0.698949	-2.47093	0.0134763	0.998296	FALSE	species
s__Sphingomonas insulae	0.0492575	-0.286807	2.93744	-0.0976384	0.922219	0.998296	FALSE	species
s__Sphingomonas lacunae	0.169295	-1.17515	2.93627	-0.400219	0.688995	0.998296	FALSE	species
s__Sphingomonas melonis	0.0229063	-0.478145	2.9378	-0.162756	0.87071	0.998296	FALSE	species
s__Sphingomonas panacis	1.09324	-2.40536	2.55771	-0.940432	0.346996	0.998296	FALSE	species
s__Sphingomonas panacisoli	0.10981	-1.17515	2.93627	-0.400219	0.688995	0.998296	FALSE	species
s__Sphingomonas paucimobilis	0.0791742	-0.88589	2.93555	-0.30178	0.76282	0.998296	FALSE	species
s__Sphingomonas sp. AP4-R1	7.12151	-1.14418	1.04901	-1.09072	0.275395	0.998296	FALSE	species
s__Sphingomonas sp. C8-2	0.547296	-1.2425	2.91653	-0.426019	0.670094	0.998296	FALSE	species
s__Sphingomonas sp. Cra20	0.114656	0.0837453	2.93675	0.0285163	0.97725	0.998296	FALSE	species
s__Sphingomonas sp. HDW15A	0.0461657	-1.12517	2.93643	-0.383178	0.701588	0.998296	FALSE	species
s__Sphingomonas sp. HMP6	0.0291193	-0.126315	2.93717	-0.0430058	0.965697	0.998296	FALSE	species
s__Sphingomonas sp. LMO-1	0.012648	-0.754317	2.93755	-0.256784	0.797345	0.998296	FALSE	species
s__Sphingomonas sp. MK52	0.0474289	-0.382492	2.93761	-0.130205	0.896404	0.998296	FALSE	species
s__Sphingomonas sp. MM-1	0.282048	-0.416333	2.93675	-0.141767	0.887264	0.998296	FALSE	species
s__Sphingomonas sp. PAMC26645	2.52258	-3.17148	1.3361	-2.37368	0.0176118	0.998296	FALSE	species
s__Sphingomonas sp. YZ-8	0.0878482	-1.04508	2.93669	-0.355872	0.721937	0.998296	FALSE	species
s__Sphingomonas taxi	0.283364	-0.823474	2.93693	-0.280386	0.779181	0.998296	FALSE	species
s__Sphingomonas wittichii	0.324407	-0.925073	2.45329	-0.377074	0.706118	0.998296	FALSE	species
s__Sphingorhabdus lacus	0.183362	-0.461863	2.61088	-0.1769	0.859587	0.998296	FALSE	species
s__Sphingorhabdus sp. SMR4y	0.00668248	-0.478145	2.9378	-0.162756	0.87071	0.998296	FALSE	species
s__Sphingosinicella microcystinivorans	0.0963502	-0.832752	2.8441	-0.2928	0.769675	0.998296	FALSE	species
s__Sphingosinicella sp. BN140058	0.0698286	-0.68265	2.93773	-0.232373	0.816248	0.998296	FALSE	species
s__Spirosoma aerolatum	0.117284	-0.236671	2.93582	-0.0806149	0.935748	0.998296	FALSE	species
s__Spirosoma taeanense	0.015256	-0.788545	2.93747	-0.268444	0.788358	0.998296	FALSE	species
s__Spodoptera exempta nucleopolyhedrovirus	0.0190364	-0.286807	2.93744	-0.0976384	0.922219	0.998296	FALSE	species
s__Spongiibacter sp. CSC3.9	0.102063	-1.04508	2.93669	-0.355872	0.721937	0.998296	FALSE	species
s__Sporisorium graminicola	36.0073	-0.364384	0.582125	-0.625954	0.531345	0.998296	FALSE	species
s__Stackebrandtia nassauensis	0.0753887	-0.703387	2.93727	-0.23947	0.810741	0.998296	FALSE	species
s__Staphylococcus auricularis	0.124981	-0.533836	2.93745	-0.181735	0.855791	0.998296	FALSE	species
s__Staphylococcus capitis	0.125106	-1.32517	2.82801	-0.468587	0.639365	0.998296	FALSE	species
s__Staphylococcus epidermidis	0.549859	-1.69198	2.24483	-0.753724	0.451015	0.998296	FALSE	species
s__Staphylococcus equorum	0.0859749	-0.823474	2.93693	-0.280386	0.779181	0.998296	FALSE	species
s__Staphylococcus felis	0.0219621	-0.68265	2.93773	-0.232373	0.816248	0.998296	FALSE	species
s__Staphylococcus haemolyticus	0.223696	-1.17515	2.93627	-0.400219	0.688995	0.998296	FALSE	species
s__Staphylococcus hominis	0.550697	-2.00044	2.85264	-0.701259	0.483141	0.998296	FALSE	species
s__Staphylococcus lugdunensis	0.0755374	-0.478145	2.9378	-0.162756	0.87071	0.998296	FALSE	species
s__Staphylococcus simiae	0.0738781	-0.478145	2.9378	-0.162756	0.87071	0.998296	FALSE	species
s__Staphylospora marina	0.0878482	-1.04508	2.93669	-0.355872	0.721937	0.998296	FALSE	species
s__Stella humosa	0.56958	0.704731	2.22793	0.316317	0.751762	0.998296	FALSE	species
s__Stenotrophomonas acidaminiphila	0.064675	0.230476	2.93633	0.0784912	0.937437	0.998296	FALSE	species
s__Stenotrophomonas maltophilia	1.97023	1.24805	2.17842	0.572914	0.566703	0.998296	FALSE	species
s__Stenotrophomonas sp. ESTM1D_MKCIP4_1	0.00934504	-0.402078	2.93765	-0.136871	0.891133	0.998296	FALSE	species
s__Stenotrophomonas sp. G4	0.0755831	0.318351	2.93604	0.108429	0.913655	0.998296	FALSE	species
s__Stenotrophomonas sp. LM091	0.0160256	-0.382492	2.93761	-0.130205	0.896404	0.998296	FALSE	species
s__Stenotrophomonas sp. ZAC14A_NAIMI4_1	0.365039	-2.10454	2.93033	-0.718191	0.472639	0.998296	FALSE	species
s__Steroidobacter denitrificans	0.0817793	-0.251935	2.93645	-0.0857958	0.931629	0.998296	FALSE	species
s__Streptacidiphilus sp. P02-A3a	0.252889	-0.913378	2.93712	-0.310978	0.755817	0.998296	FALSE	species
s__Streptococcus dysgalactiae	0.0189734	-0.478145	2.9378	-0.162756	0.87071	0.998296	FALSE	species
s__Streptococcus gordonii	0.151075	-0.382492	2.93761	-0.130205	0.896404	0.998296	FALSE	species
s__Streptococcus intermedius	0.153734	-1.43555	2.93554	-0.489024	0.624825	0.998296	FALSE	species
s__Streptococcus mutans	0.00458889	-0.484596	2.93781	-0.164951	0.868982	0.998296	FALSE	species
s__Streptococcus oralis	0.0496531	-0.7501	2.93678	-0.255415	0.798402	0.998296	FALSE	species
s__Streptococcus pantholopis	0.00291193	-0.515438	2.93787	-0.175446	0.860729	0.998296	FALSE	species
s__Streptococcus porcinus	0.0658862	-0.917493	2.9371	-0.31238	0.754752	0.998296	FALSE	species
s__Streptococcus pseudoporcinus	0.10981	-1.17515	2.93627	-0.400219	0.688995	0.998296	FALSE	species
s__Streptococcus pyogenes	0.30032	-0.286807	2.93744	-0.0976384	0.922219	0.998296	FALSE	species
s__Streptococcus ruminantium	0.0182012	-0.797406	2.93744	-0.271462	0.786035	0.998296	FALSE	species
s__Streptococcus sanguinis	0.8155	-1.38999	2.67171	-0.520262	0.602881	0.998296	FALSE	species
s__Streptococcus sp. 116-D4	0.175696	-1.56964	2.93517	-0.534767	0.592811	0.998296	FALSE	species
s__Streptococcus sp. A12	0.30032	-0.286807	2.93744	-0.0976384	0.922219	0.998296	FALSE	species
s__Streptococcus sp. KS 6	0.209713	-1.88821	2.93394	-0.643574	0.519851	0.998296	FALSE	species
s__Streptococcus sp. NPS 308	0.0642445	0.231768	2.93633	0.0789311	0.937087	0.998296	FALSE	species
s__Streptococcus thermophilus	0.00634546	-0.478145	2.9378	-0.162756	0.87071	0.998296	FALSE	species
s__Streptomonospora sp. M2	0.206604	-1.23427	2.60706	-0.473433	0.635904	0.998296	FALSE	species
s__Streptomyces actuosus	0.14767	-0.703387	2.93727	-0.23947	0.810741	0.998296	FALSE	species
s__Streptomyces albireticuli	0.023764	-0.784234	2.93719	-0.267001	0.789468	0.998296	FALSE	species
s__Streptomyces alboflavus	0.39505	-2.22032	2.93241	-0.757166	0.44895	0.998296	FALSE	species
s__Streptomyces alboniger	0.0229063	-0.478145	2.9378	-0.162756	0.87071	0.998296	FALSE	species
s__Streptomyces albulus	0.00577071	-0.659623	2.93778	-0.224531	0.822344	0.998296	FALSE	species
s__Streptomyces albus	0.401947	-0.632136	2.93657	-0.215264	0.829562	0.998296	FALSE	species
s__Streptomyces ambofaciens	0.00458889	-0.484596	2.93781	-0.164951	0.868982	0.998296	FALSE	species
s__Streptomyces atratus	0.00652227	-0.671171	2.93776	-0.228464	0.819286	0.998296	FALSE	species
s__Streptomyces aureoverticillatus	0.134288	-0.467412	2.93732	-0.159129	0.873568	0.998296	FALSE	species
s__Streptomyces cacaoi	0.0120649	-0.356925	2.93757	-0.121504	0.903292	0.998296	FALSE	species
s__Streptomyces capitiformicae	0.0322511	-0.68265	2.93773	-0.232373	0.816248	0.998296	FALSE	species
s__Streptomyces cattleya	0.132968	-0.86728	2.79623	-0.310161	0.756439	0.998296	FALSE	species
s__Streptomyces chartreusis	0.00934504	-0.402078	2.93765	-0.136871	0.891133	0.998296	FALSE	species
s__Streptomyces davaonensis	0.242497	-1.17331	2.93628	-0.399591	0.689458	0.998296	FALSE	species
s__Streptomyces gilvosporeus	0.0790472	0.356358	2.93591	0.121379	0.903391	0.998296	FALSE	species
s__Streptomyces globisporus	0.00914657	-0.478145	2.9378	-0.162756	0.87071	0.998296	FALSE	species
s__Streptomyces griseocarneus	0.152567	-0.743498	2.80006	-0.265529	0.790602	0.998296	FALSE	species
s__Streptomyces griseochromogenes	0.0260891	-0.920361	2.93709	-0.313358	0.754009	0.998296	FALSE	species
s__Streptomyces harbinensis	0.0317273	-0.100982	2.93713	-0.0343811	0.972573	0.998296	FALSE	species
s__Streptomyces hawaiiensis	0.0140176	-0.328678	2.93751	-0.11189	0.910911	0.998296	FALSE	species
s__Streptomyces koyangensis	0.147756	-0.382492	2.93761	-0.130205	0.896404	0.998296	FALSE	species
s__Streptomyces lavendulae	0.129069	-0.554043	2.93749	-0.188611	0.850397	0.998296	FALSE	species
s__Streptomyces liangshanensis	0.00844216	-0.68265	2.93773	-0.232373	0.816248	0.998296	FALSE	species
s__Streptomyces luteoverticillatus	0.00290501	-0.515569	2.93787	-0.17549	0.860694	0.998296	FALSE	species
s__Streptomyces mirabilis	0.217025	-0.632136	2.93657	-0.215264	0.829562	0.998296	FALSE	species
s__Streptomyces nojiriensis	0.731693	-0.918444	2.86978	-0.32004	0.748938	0.998296	FALSE	species
s__Streptomyces noursei	0.0115414	-0.740002	2.93759	-0.251908	0.801112	0.998296	FALSE	species
s__Streptomyces platensis	0.0359889	-0.738707	2.93734	-0.251489	0.801436	0.998296	FALSE	species
s__Streptomyces pluripotens	0.534177	-1.61242	2.84028	-0.567695	0.570242	0.998296	FALSE	species
s__Streptomyces qinzhouensis	0.00914657	-0.478145	2.9378	-0.162756	0.87071	0.998296	FALSE	species
s__Streptomyces rimosus	0.0655864	-0.211468	2.93688	-0.0720043	0.942598	0.998296	FALSE	species
s__Streptomyces roseochromogenus	0.79702	-1.75103	2.4725	-0.708201	0.47882	0.998296	FALSE	species
s__Streptomyces sp. 3214.6	0.0200474	-0.286807	2.93744	-0.0976384	0.922219	0.998296	FALSE	species
s__Streptomyces sp. 769	0.237788	-0.492978	2.93737	-0.16783	0.866717	0.998296	FALSE	species
s__Streptomyces sp. ADI95-16	0.0571091	0.161301	2.93655	0.054929	0.956195	0.998296	FALSE	species
s__Streptomyces sp. BHT-5-2	0.113596	-1.1263	2.93642	-0.383563	0.701302	0.998296	FALSE	species
s__Streptomyces sp. C8S0	0.537729	-0.762007	2.14475	-0.355289	0.722373	0.998296	FALSE	species
s__Streptomyces sp. CB00271	0.0304342	-0.965876	2.93695	-0.32887	0.742254	0.998296	FALSE	species
s__Streptomyces sp. CNQ-509	0.310631	1.2292	2.66557	0.461142	0.644697	0.998296	FALSE	species
s__Streptomyces sp. CRXT-G-22	0.0329727	-0.797406	2.93744	-0.271462	0.786035	0.998296	FALSE	species
s__Streptomyces sp. CRXT-Y-14	0.00743917	-0.478145	2.9378	-0.162756	0.87071	0.998296	FALSE	species
s__Streptomyces sp. M2	0.0419426	-0.797406	2.93744	-0.271462	0.786035	0.998296	FALSE	species
s__Streptomyces sp. MG62	0.0372104	-0.708881	2.93725	-0.241341	0.80929	0.998296	FALSE	species
s__Streptomyces sp. NA02950	0.223696	-1.17515	2.93627	-0.400219	0.688995	0.998296	FALSE	species
s__Streptomyces sp. NHF165	0.36667	-0.917493	2.9371	-0.31238	0.754752	0.998296	FALSE	species
s__Streptomyces sp. RTd22	0.00508535	-0.649944	2.9378	-0.221235	0.82491	0.998296	FALSE	species
s__Streptomyces sp. S063	0.0293502	-0.956917	2.93698	-0.325817	0.744563	0.998296	FALSE	species
s__Streptomyces sp. SAT1	0.00917778	-0.40477	2.93765	-0.137787	0.890409	0.998296	FALSE	species
s__Streptomyces sp. SCSIO 3032	0.0287913	-0.478145	2.9378	-0.162756	0.87071	0.998296	FALSE	species
s__Streptomyces sp. SN-593	0.0878482	-1.04508	2.93669	-0.355872	0.721937	0.998296	FALSE	species
s__Streptomyces sp. So13.3	0.00467252	-0.483104	2.93781	-0.164444	0.869382	0.998296	FALSE	species
s__Streptomyces sp. Tu 2975	0.00743917	-0.478145	2.9378	-0.162756	0.87071	0.998296	FALSE	species
s__Streptomyces sp. Tu6071	0.56071	-2.40653	2.85242	-0.84368	0.398848	0.998296	FALSE	species
s__Streptomyces sp. Tue 6075	0.0432477	-0.756527	2.93713	-0.257573	0.796736	0.998296	FALSE	species
s__Streptomyces sp. V17-9	0.0230829	-0.8829	2.93721	-0.300591	0.763726	0.998296	FALSE	species
s__Streptomyces sp. WAC 01438	0.0203414	-0.850546	2.93731	-0.289566	0.772148	0.998296	FALSE	species
s__Streptomyces sp. WAC 01529	0.0420848	-0.286807	2.93744	-0.0976384	0.922219	0.998296	FALSE	species
s__Streptomyces sp. YIM 121038	0.0420848	-0.286807	2.93744	-0.0976384	0.922219	0.998296	FALSE	species
s__Streptomyces sp. YPW6	0.135692	-1.14762	2.85181	-0.402419	0.687376	0.998296	FALSE	species
s__Streptomyces sp. Z022	0.121011	-0.397293	2.9372	-0.135263	0.892404	0.998296	FALSE	species
s__Streptomyces sp. Z423-1	0.209486	-0.917493	2.9371	-0.31238	0.754752	0.998296	FALSE	species
s__Streptomyces sp. fd1-xmd	0.0592255	-0.871856	2.93678	-0.296875	0.766562	0.998296	FALSE	species
s__Streptomyces tirandamycinicus	0.0153411	-0.382492	2.93761	-0.130205	0.896404	0.998296	FALSE	species
s__Streptomyces vinaceus	0.0936283	-0.823474	2.93693	-0.280386	0.779181	0.998296	FALSE	species
s__Streptomyces violaceusniger	0.545374	-1.11538	2.82807	-0.394395	0.69329	0.998296	FALSE	species
s__Streptomyces viridosporus	0.0821833	-0.797406	2.93744	-0.271462	0.786035	0.998296	FALSE	species
s__Streptomyces xinghaiensis	0.0490002	0.0859998	2.93675	0.029284	0.976638	0.998296	FALSE	species
s__Streptosporangium roseum	0.111447	-0.463525	2.23889	-0.207034	0.835983	0.998296	FALSE	species
s__Suicoccus acidiformans	0.0439241	-0.797406	2.93744	-0.271462	0.786035	0.998296	FALSE	species
s__Sulfodiicoccus acidiphilus	0.0499322	-0.68265	2.93773	-0.232373	0.816248	0.998296	FALSE	species
s__Sulfuracidifex tepidarius	0.0186901	-0.261485	2.93739	-0.0890193	0.929067	0.998296	FALSE	species
s__Sulfuricurvum kujiense	0.0658862	-0.917493	2.9371	-0.31238	0.754752	0.998296	FALSE	species
s__Sutterella megalosphaeroides	0.274092	-0.286807	2.93744	-0.0976384	0.922219	0.998296	FALSE	species
s__Sutterella wadsworthensis	0.0461657	-1.12517	2.93643	-0.383178	0.701588	0.998296	FALSE	species
s__Symbiobacterium thermophilum	0.076734	-0.120086	2.93716	-0.0408851	0.967388	0.998296	FALSE	species
s__Symmachiella dynata	0.0373975	-0.797406	2.93744	-0.271462	0.786035	0.998296	FALSE	species
s__Synechococcus sp. CC9902	0.00577071	-0.659623	2.93778	-0.224531	0.822344	0.998296	FALSE	species
s__Synechococcus sp. PCC 6312	0.00743917	-0.478145	2.9378	-0.162756	0.87071	0.998296	FALSE	species
s__Synechococcus sp. PCC 7003	0.0738781	-0.478145	2.9378	-0.162756	0.87071	0.998296	FALSE	species
s__Synechococcus sp. PCC 7336	0.040941	-0.797406	2.93744	-0.271462	0.786035	0.998296	FALSE	species
s__Synechococcus sp. PCC 7502	0.0647579	-0.986385	2.93658	-0.335896	0.736949	0.998296	FALSE	species
s__Syntrophobacter fumaroxidans	0.147756	-0.382492	2.93761	-0.130205	0.896404	0.998296	FALSE	species
s__Syntrophotalea carbinolica	0.0492268	-0.917493	2.9371	-0.31238	0.754752	0.998296	FALSE	species
s__Tabrizicola piscis	0.0651643	-0.978771	2.93656	-0.333305	0.738904	0.998296	FALSE	species
s__Tannerella sp. oral taxon HOT-286	0.172237	-1.24588	2.93518	-0.424464	0.671228	0.998296	FALSE	species
s__Tatumella ptyseos	0.454519	-1.43555	2.93554	-0.489024	0.624825	0.998296	FALSE	species
s__Tepidanaerobacter acetatoxydans	0.448117	-2.46438	2.88223	-0.855026	0.392537	0.998296	FALSE	species
s__Tepidiforma bonchosmolovskayae	0.0219621	-0.68265	2.93773	-0.232373	0.816248	0.998296	FALSE	species
s__Terribacillus aidingensis	0.231719	-0.240722	1.32447	-0.18175	0.855779	0.998296	FALSE	species
s__Terricaulis silvestris	0.0528329	-0.917493	2.9371	-0.31238	0.754752	0.998296	FALSE	species
s__Tessaracoccus flavescens	0.00632402	-0.667314	2.93776	-0.22715	0.820307	0.998296	FALSE	species
s__Thalassococcus sp. S3	0.0195668	-0.842631	2.93733	-0.286869	0.774212	0.998296	FALSE	species
s__Thalassoglobus polymorphus	0.0878077	-1.17515	2.93627	-0.400219	0.688995	0.998296	FALSE	species
s__Thalassotalea sp. HSM 43	0.130786	-0.286807	2.93744	-0.0976384	0.922219	0.998296	FALSE	species
s__Thauera sp. MZ1T	0.0524555	0.119045	2.93667	0.0405373	0.967665	0.998296	FALSE	species
s__Theileria annulata	4.05199	0.405142	1.49093	0.271738	0.785824	0.998296	FALSE	species
s__Theileria parva	0.0121433	-0.747827	2.93757	-0.254574	0.799052	0.998296	FALSE	species
s__Thermoanaerobacterium sp. RBIITD	0.0572462	-0.588631	2.93755	-0.200381	0.841182	0.998296	FALSE	species
s__Thermoanaerobacterium thermosaccharolyticum	0.190803	-1.34153	2.93536	-0.457023	0.647654	0.998296	FALSE	species
s__Thermoanaerosceptrum fracticalcis	0.222176	-0.492978	2.93737	-0.16783	0.866717	0.998296	FALSE	species
s__Thermogutta terrifontis	0.0561582	0.111343	2.90445	0.0383354	0.96942	0.998296	FALSE	species
s__Thermomonospora amylolytica	0.122223	-0.68265	2.93773	-0.232373	0.816248	0.998296	FALSE	species
s__Thermothielavioides terrestris	25.0955	0.362387	0.905478	0.400216	0.688997	0.998296	FALSE	species
s__Thermotoga maritima	10.4518	-0.936007	0.71194	-1.31473	0.188602	0.998296	FALSE	species
s__Thermotomaculum hydrothermale	0.0439241	-0.797406	2.93744	-0.271462	0.786035	0.998296	FALSE	species
s__Thermus aquaticus	0.12744	0.642245	2.93481	0.218837	0.826777	0.998296	FALSE	species
s__Thermus brockianus	0.0137667	-0.332364	2.93752	-0.113144	0.909916	0.998296	FALSE	species
s__Thermus caldilimi	0.0738781	-0.478145	2.9378	-0.162756	0.87071	0.998296	FALSE	species
s__Thermus scotoductus	0.222685	-0.517066	2.83316	-0.182505	0.855187	0.998296	FALSE	species
s__Thiohalobacter thiocyanaticus	0.0173121	-0.813497	2.93741	-0.276944	0.781823	0.998296	FALSE	species
s__Thiomonas sp. X19	0.00458889	-0.484596	2.93781	-0.164951	0.868982	0.998296	FALSE	species
s__Tissierella sp. JN-28	0.0878482	-1.04508	2.93669	-0.355872	0.721937	0.998296	FALSE	species
s__Torulaspora globosa	0.625756	-2.21834	2.6734	-0.829783	0.406661	0.998296	FALSE	species
s__Treponema brennaborense	0.0464274	-0.955691	2.93638	-0.325465	0.744829	0.998296	FALSE	species
s__Treponema pedis	0.00582387	-0.461325	2.93776	-0.157033	0.875219	0.998296	FALSE	species
s__Treponema phagedenis	0.0439241	-0.797406	2.93744	-0.271462	0.786035	0.998296	FALSE	species
s__Treponema ruminis	0.0154354	-0.68265	2.93773	-0.232373	0.816248	0.998296	FALSE	species
s__Treponema sp. Marseille-Q4132	0.115414	-1.61094	2.93503	-0.548868	0.583096	0.998296	FALSE	species
s__Tropheryma whipplei	0.0219621	-0.68265	2.93773	-0.232373	0.816248	0.998296	FALSE	species
s__Truepera radiovictrix	0.550249	-1.83148	2.93384	-0.624262	0.532456	0.998296	FALSE	species
s__Turneriella parva	0.0692271	-1.0042	2.93682	-0.341934	0.7324	0.998296	FALSE	species
s__Tuwongella immobilis	0.337059	-1.56963	2.93517	-0.534767	0.592811	0.998296	FALSE	species
s__Urbifossiella limnaea	2.12672	-1.29512	0.891316	-1.45305	0.146211	0.998296	FALSE	species
s__Urechidicola croceus	0.0463063	-0.917493	2.9371	-0.31238	0.754752	0.998296	FALSE	species
s__Usitatibacter rugosus	0.214836	-1.43555	2.93554	-0.489024	0.624825	0.998296	FALSE	species
s__Variibacter gotjawalensis	0.131772	-1.30531	2.93589	-0.444604	0.656606	0.998296	FALSE	species
s__Veillonella rodentium	0.00934504	-0.402078	2.93765	-0.136871	0.891133	0.998296	FALSE	species
s__Vibrio astriarenae	0.0224094	-0.478145	2.9378	-0.162756	0.87071	0.998296	FALSE	species
s__Vibrio campbellii	0.0738781	-0.478145	2.9378	-0.162756	0.87071	0.998296	FALSE	species
s__Vibrio cholerae	0.153734	-1.43555	2.93554	-0.489024	0.624825	0.998296	FALSE	species
s__Vibrio gazogenes	0.00458889	-0.484596	2.93781	-0.164951	0.868982	0.998296	FALSE	species
s__Virgibacillus sp. MSP4-1	0.139657	-0.797406	2.93744	-0.271462	0.786035	0.998296	FALSE	species
s__Vitreoscilla filiformis	0.0126909	-0.382492	2.93761	-0.130205	0.896404	0.998296	FALSE	species
s__Vitreoscilla sp. C1	0.115404	-1.43555	2.93554	-0.489024	0.624825	0.998296	FALSE	species
s__Waddlia chondrophila	0.2844	-1.11193	2.93647	-0.378663	0.704938	0.998296	FALSE	species
s__Weeksella virosa	0.0439241	-0.797406	2.93744	-0.271462	0.786035	0.998296	FALSE	species
s__Weissella confusa	0.0101707	-0.721825	2.93763	-0.245717	0.805902	0.998296	FALSE	species
s__Weissella cryptocerci	0.175696	-1.56964	2.93517	-0.534767	0.592811	0.998296	FALSE	species
s__Weissella paramesenteroides	0.0674589	-1.17515	2.93627	-0.400219	0.688995	0.998296	FALSE	species
s__Winkia sp. C64	0.0174716	-0.276362	2.93742	-0.0940834	0.925043	0.998296	FALSE	species
s__Xylella fastidiosa	0.00634546	-0.478145	2.9378	-0.162756	0.87071	0.998296	FALSE	species
s__Yarrowia lipolytica	1.18274	-1.70553	1.38148	-1.23456	0.216993	0.998296	FALSE	species
s__Yersinia frederiksenii	0.0209047	-0.478145	2.9378	-0.162756	0.87071	0.998296	FALSE	species
s__Yersinia pseudotuberculosis	0.0658862	-0.917493	2.9371	-0.31238	0.754752	0.998296	FALSE	species
s__Yersinia rohdei	0.276203	-1.08083	2.79354	-0.386903	0.698828	0.998296	FALSE	species
s__Yersinia ruckeri	0.00577071	-0.659623	2.93778	-0.224531	0.822344	0.998296	FALSE	species
s__Yimella sp. cx-51	0.00844216	-0.68265	2.93773	-0.232373	0.816248	0.998296	FALSE	species
s__Zobellia galactanivorans	0.0219621	-0.68265	2.93773	-0.232373	0.816248	0.998296	FALSE	species
s__Zygotorulaspora mrakii	4.04117	0.302401	1.25393	0.241163	0.809429	0.998296	FALSE	species
s__Zymoseptoria tritici	38.4198	-0.567832	0.618714	-0.917762	0.358744	0.998296	FALSE	species
s__[Candida] glabrata	0.163967	0.660934	2.88484	0.229106	0.818787	0.998296	FALSE	species
s__[Haemophilus] ducreyi	0.104391	-0.854963	2.93683	-0.291118	0.770961	0.998296	FALSE	species
s__[Ochrobactrum] quorumnocens	0.0140176	-0.328678	2.93751	-0.11189	0.910911	0.998296	FALSE	species
s__Enterobacter cloacae	0.047917	0.0767853	2.93677	0.0261462	0.979141	0.998358	FALSE	species
s__Natronorubrum bangense	0.198904	0.078852	2.93599	0.026857	0.978574	0.998358	FALSE	species
g__Abiotrophia	0.149244	-1.00951	2.93534	-0.343916	0.730909	0.998989	FALSE	genus
g__Abyssicoccus	0.0439241	-0.797406	2.93744	-0.271462	0.786035	0.998989	FALSE	genus
g__Acetilactobacillus	0.0219621	-0.68265	2.93773	-0.232373	0.816248	0.998989	FALSE	genus
g__Acetivibrio	0.0658862	-0.917493	2.9371	-0.31238	0.754752	0.998989	FALSE	genus
g__Acholeplasma	0.185986	-1.56963	2.93517	-0.534767	0.592811	0.998989	FALSE	genus
g__Achromobacter	1.84701	-1.58703	2.43954	-0.650543	0.515342	0.998989	FALSE	genus
g__Acidimicrobium	0.0373975	-0.797406	2.93744	-0.271462	0.786035	0.998989	FALSE	genus
g__Acidipropionibacterium	0.0164864	-0.68265	2.93773	-0.232373	0.816248	0.998989	FALSE	genus
g__Actinobacillus	0.188471	-1.2207	2.55643	-0.477499	0.633006	0.998989	FALSE	genus
g__Actinomadura	0.0295457	-0.436658	2.93727	-0.148661	0.881821	0.998989	FALSE	genus
g__Actinomyces	1.64563	-3.63488	2.49482	-1.45697	0.145124	0.998989	FALSE	genus
g__Actinoplanes	0.18835	-0.639013	2.73123	-0.233965	0.815012	0.998989	FALSE	genus
g__Actinopolymorpha	0.0658862	-0.917493	2.9371	-0.31238	0.754752	0.998989	FALSE	genus
g__Adhaeribacter	0.0219621	-0.68265	2.93773	-0.232373	0.816248	0.998989	FALSE	genus
g__Aeoliella	0.151015	-0.588631	2.93755	-0.200381	0.841182	0.998989	FALSE	genus
g__Aeromonas	0.0228401	-0.68265	2.93773	-0.232373	0.816248	0.998989	FALSE	genus
g__Afipia	0.122223	-0.68265	2.93773	-0.232373	0.816248	0.998989	FALSE	genus
g__Agarilytica	0.0219621	-0.68265	2.93773	-0.232373	0.816248	0.998989	FALSE	genus
g__Aggregatibacter	0.0508535	-1.16819	2.93629	-0.397845	0.690745	0.998989	FALSE	genus
g__Agreia	0.241583	-2.08035	2.93305	-0.709278	0.478152	0.998989	FALSE	genus
g__Agrobacterium	0.00827695	-0.68265	2.93773	-0.232373	0.816248	0.998989	FALSE	genus
g__Agromyces	0.0403002	-0.286807	2.93744	-0.0976384	0.922219	0.998989	FALSE	genus
g__Akkermansia	0.0424123	-0.954391	2.93699	-0.324956	0.745215	0.998989	FALSE	genus
g__Alcaligenes	2.50824	2.78759	2.33003	1.19638	0.23155	0.998989	FALSE	genus
g__Aliarcobacter	0.153722	-0.244407	2.93505	-0.083272	0.933635	0.998989	FALSE	genus
g__Alistipes	0.103873	-1.54232	2.93526	-0.525444	0.599275	0.998989	FALSE	genus
g__Alkalibacter	0.0219621	-0.68265	2.93773	-0.232373	0.816248	0.998989	FALSE	genus
g__Alloactinosynnema	0.0154354	-0.68265	2.93773	-0.232373	0.816248	0.998989	FALSE	genus
g__Allokutzneria	0.0499322	-0.68265	2.93773	-0.232373	0.816248	0.998989	FALSE	genus
g__Alloprevotella	0.341513	-1.17545	2.58455	-0.454801	0.649253	0.998989	FALSE	genus
g__Alphapapillomavirus	0.449105	-1.8473	2.41195	-0.765894	0.44374	0.998989	FALSE	genus
g__Alpharetrovirus	0.0558178	-0.703387	2.93727	-0.23947	0.810741	0.998989	FALSE	genus
g__Alphatectivirus	0.255275	-0.873513	2.15395	-0.40554	0.685081	0.998989	FALSE	genus
g__Aminipila	0.348076	-0.347327	2.9274	-0.118647	0.905555	0.998989	FALSE	genus
g__Amphibacillus	1.6187	0.150012	1.01383	0.147966	0.882369	0.998989	FALSE	genus
g__Amycolatopsis	17.2696	-0.893043	0.824521	-1.08311	0.278762	0.998989	FALSE	genus
g__Anaerococcus	0.132726	-1.70667	2.93469	-0.581549	0.56087	0.998989	FALSE	genus
g__Anaerocolumna	0.115581	-1.24437	2.93606	-0.423823	0.671695	0.998989	FALSE	genus
g__Anaerotignum	0.100107	-0.478145	2.9378	-0.162756	0.87071	0.998989	FALSE	genus
g__Anatilimnocola	0.0154354	-0.68265	2.93773	-0.232373	0.816248	0.998989	FALSE	genus
g__Ancylobacter	0.0575826	-0.382492	2.93761	-0.130205	0.896404	0.998989	FALSE	genus
g__Anthocerotibacter	0.00342264	-0.505851	2.93785	-0.172184	0.863293	0.998989	FALSE	genus
g__Aquabacter	0.0254267	-0.911025	2.93712	-0.310176	0.756427	0.998989	FALSE	genus
g__Aquicella	0.0439241	-0.797406	2.93744	-0.271462	0.786035	0.998989	FALSE	genus
g__Aquimarina	0.00291193	-0.515438	2.93787	-0.175446	0.860729	0.998989	FALSE	genus
g__Aquisediminimonas	0.103284	-1.17515	2.93627	-0.400219	0.688995	0.998989	FALSE	genus
g__Aquisphaera	0.0819168	-0.823474	2.93693	-0.280386	0.779181	0.998989	FALSE	genus
g__Arachidicoccus	0.106468	-1.43555	2.93554	-0.489024	0.624825	0.998989	FALSE	genus
g__Arachnia	0.0864427	-0.836307	2.93629	-0.284818	0.775784	0.998989	FALSE	genus
g__Archangium	0.0154354	-0.68265	2.93773	-0.232373	0.816248	0.998989	FALSE	genus
g__Arcticibacterium	0.0219621	-0.68265	2.93773	-0.232373	0.816248	0.998989	FALSE	genus
g__Arenibacter	0.00850799	-0.583631	2.93768	-0.198671	0.84252	0.998989	FALSE	genus
g__Arenimonas	0.138919	-1.71943	2.93465	-0.585909	0.557937	0.998989	FALSE	genus
g__Arsenophonus	0.0439241	-0.797406	2.93744	-0.271462	0.786035	0.998989	FALSE	genus
g__Aspergillus	16.2129	-0.0746846	0.640027	-0.11669	0.907106	0.998989	FALSE	genus
g__Atopobium	0.0878482	-1.04508	2.93669	-0.355872	0.721937	0.998989	FALSE	genus
g__Aurantimicrobium	0.147756	-0.382492	2.93761	-0.130205	0.896404	0.998989	FALSE	genus
g__Aureliella	0.104638	-0.713578	2.59135	-0.275369	0.783033	0.998989	FALSE	genus
g__Austwickia	0.00767054	-0.478145	2.9378	-0.162756	0.87071	0.998989	FALSE	genus
g__Azotobacter	0.00978341	-0.717399	2.93764	-0.244209	0.807069	0.998989	FALSE	genus
g__Babesia	1.97975	0.67431	1.05605	0.638524	0.523133	0.998989	FALSE	genus
g__Bacillus	8.15897	-0.70993	1.06074	-0.66928	0.503317	0.998989	FALSE	genus
g__Bacterioplanes	0.0878482	-1.04508	2.93669	-0.355872	0.721937	0.998989	FALSE	genus
g__Bacteriovorax	0.0658862	-0.917493	2.9371	-0.31238	0.754752	0.998989	FALSE	genus
g__Bacteroides	0.204428	-0.985065	2.70903	-0.363623	0.71614	0.998989	FALSE	genus
g__Baekduia	0.111563	-0.951064	2.93651	-0.323876	0.746032	0.998989	FALSE	genus
g__Barnesiella	0.810504	0.356764	2.93591	0.121517	0.903281	0.998989	FALSE	genus
g__Bartonella	0.183897	-0.716906	2.53712	-0.282566	0.777509	0.998989	FALSE	genus
g__Beggiatoa	0.0878482	-1.04508	2.93669	-0.355872	0.721937	0.998989	FALSE	genus
g__Bequatrovirus	0.00508535	-0.649944	2.9378	-0.221235	0.82491	0.998989	FALSE	genus
g__Bergeyella	0.10981	-1.17515	2.93627	-0.400219	0.688995	0.998989	FALSE	genus
g__Bernardetia	0.0878482	-1.04508	2.93669	-0.355872	0.721937	0.998989	FALSE	genus
g__Berryella	0.251656	-2.21806	2.93242	-0.756393	0.449414	0.998989	FALSE	genus
g__Bifidobacterium	1.30173	-2.97684	1.8926	-1.57289	0.115745	0.998989	FALSE	genus
g__Biomaibacter	0.0219621	-0.68265	2.93773	-0.232373	0.816248	0.998989	FALSE	genus
g__Bordetella	6.06522	-0.3044	0.918597	-0.331375	0.740361	0.998989	FALSE	genus
g__Borrelia	0.0948276	-0.727821	2.8088	-0.259121	0.795542	0.998989	FALSE	genus
g__Borreliella	0.177177	0.606886	2.768	0.219251	0.826455	0.998989	FALSE	genus
g__Brachybacterium	0.0270192	-0.23683	2.93735	-0.0806269	0.935739	0.998989	FALSE	genus
g__Brachyspira	2.04709	-3.19596	1.85002	-1.72753	0.0840727	0.998989	FALSE	genus
g__Brasilonema	0.144633	-0.588631	2.93755	-0.200381	0.841182	0.998989	FALSE	genus
g__Brevefilum	0.043628	-0.64126	2.93715	-0.218328	0.827174	0.998989	FALSE	genus
g__Brevirhabdus	0.112724	-0.917493	2.9371	-0.31238	0.754752	0.998989	FALSE	genus
g__Brucella	0.0140176	-0.328678	2.93751	-0.11189	0.910911	0.998989	FALSE	genus
g__Bulleidia	0.0108561	-0.730966	2.93761	-0.24883	0.803492	0.998989	FALSE	genus
g__Burkholderia	15.7098	-0.661949	1.21128	-0.546489	0.58473	0.998989	FALSE	genus
g__Butyricimonas	0.165674	0.317133	2.93604	0.108014	0.913985	0.998989	FALSE	genus
g__Butyrivibrio	0.175696	-1.56964	2.93517	-0.534767	0.592811	0.998989	FALSE	genus
g__Caballeronia	0.122223	-0.68265	2.93773	-0.232373	0.816248	0.998989	FALSE	genus
g__Caeruleovirus	0.48591	-1.28883	2.18872	-0.588851	0.555962	0.998989	FALSE	genus
g__Caloramator	0.201601	-1.43555	2.93554	-0.489024	0.624825	0.998989	FALSE	genus
g__Calycomorphotria	0.0473468	-0.731093	2.93732	-0.248898	0.80344	0.998989	FALSE	genus
g__Campylobacter	17.6063	-5.46992	2.90993	-1.87974	0.0601433	0.998989	FALSE	genus
g__Candida	0.81086	-0.834936	1.6487	-0.50642	0.612562	0.998989	FALSE	genus
g__Candidatus	19.8244	-2.035	1.01997	-1.99517	0.0460244	0.998989	FALSE	genus
g__Capnocytophaga	0.284772	-0.657743	1.91561	-0.343359	0.731328	0.998989	FALSE	genus
g__Caproiciproducens	0.0184356	-0.382492	2.93761	-0.130205	0.896404	0.998989	FALSE	genus
g__Casimicrobium	0.154354	-1.80404	2.93433	-0.614804	0.538684	0.998989	FALSE	genus
g__Catellatospora	0.0375746	-0.68265	2.93773	-0.232373	0.816248	0.998989	FALSE	genus
g__Caulifigura	0.0167017	-0.287267	2.93744	-0.0977952	0.922095	0.998989	FALSE	genus
g__Cedecea	0.00607167	-0.66382	2.93777	-0.22596	0.821232	0.998989	FALSE	genus
g__Cellulomonas	0.538844	-0.630483	1.73364	-0.363676	0.7161	0.998989	FALSE	genus
g__Cellulosimicrobium	0.763337	-2.96348	2.9288	-1.01184	0.311614	0.998989	FALSE	genus
g__Cellvibrio	0.0136906	-0.332295	2.93752	-0.113121	0.909935	0.998989	FALSE	genus
g__Chloracidobacterium	0.153734	-1.43555	2.93554	-0.489024	0.624825	0.998989	FALSE	genus
g__Chlorobaculum	0.0273018	-0.917493	2.9371	-0.31238	0.754752	0.998989	FALSE	genus
g__Chloroflexus	0.190645	-0.683045	2.01815	-0.33845	0.735024	0.998989	FALSE	genus
g__Christensenella	0.188742	-1.71943	2.93465	-0.585909	0.557937	0.998989	FALSE	genus
g__Chroococcidiopsis	0.192089	-1.17012	2.93331	-0.398906	0.689963	0.998989	FALSE	genus
g__Chthonomonas	0.0685262	-0.618351	2.8916	-0.213844	0.830669	0.998989	FALSE	genus
g__Clostridioides	1.97248	-4.61873	2.92125	-1.58108	0.11386	0.998989	FALSE	genus
g__Clostridium	13.9464	-0.912486	0.734905	-1.24164	0.21437	0.998989	FALSE	genus
g__Collimonas	0.25221	-0.889794	2.93532	-0.303134	0.761788	0.998989	FALSE	genus
g__Comamonas	1.61262	1.43951	1.93261	0.744852	0.456361	0.998989	FALSE	genus
g__Conexibacter	0.193841	-1.26399	2.9346	-0.430721	0.666671	0.998989	FALSE	genus
g__Conexivisphaera	3.52765	-0.161977	0.975813	-0.165991	0.868164	0.998989	FALSE	genus
g__Coprobacter	0.175696	-1.56964	2.93517	-0.534767	0.592811	0.998989	FALSE	genus
g__Coprothermobacter	0.0878482	-1.04508	2.93669	-0.355872	0.721937	0.998989	FALSE	genus
g__Coraliomargarita	0.00577071	-0.659623	2.93778	-0.224531	0.822344	0.998989	FALSE	genus
g__Corynebacterium	27.9534	-1.65205	0.945207	-1.74782	0.0804956	0.998989	FALSE	genus
g__Crassaminicella	0.304497	-2.40514	2.93146	-0.820458	0.411955	0.998989	FALSE	genus
g__Croceimicrobium	0.339595	-0.631503	2.93657	-0.215048	0.82973	0.998989	FALSE	genus
g__Cryobacterium	0.244447	-0.797406	2.93744	-0.271462	0.786035	0.998989	FALSE	genus
g__Cryptosporidium	2.68179	-2.00968	0.821053	-2.44769	0.0143776	0.998989	FALSE	genus
g__Cupriavidus	5.71441	-2.7512	1.81587	-1.51508	0.129751	0.998989	FALSE	genus
g__Cutibacterium	0.0087358	-0.410805	2.93767	-0.139841	0.888786	0.998989	FALSE	genus
g__Cyanobium	0.10228	-0.288496	2.59002	-0.111388	0.911309	0.998989	FALSE	genus
g__Cyclobacterium	0.0209047	-0.478145	2.9378	-0.162756	0.87071	0.998989	FALSE	genus
g__Cyprinivirus	0.0313949	-0.478145	2.9378	-0.162756	0.87071	0.998989	FALSE	genus
g__Cytomegalovirus	0.139657	-0.797406	2.93744	-0.271462	0.786035	0.998989	FALSE	genus
g__Debaryomyces	9.12669	-0.951682	0.862991	-1.10277	0.270126	0.998989	FALSE	genus
g__Dehalobacterium	0.0219621	-0.68265	2.93773	-0.232373	0.816248	0.998989	FALSE	genus
g__Dehalococcoides	0.00508535	-0.649944	2.9378	-0.221235	0.82491	0.998989	FALSE	genus
g__Delftia	7.93222	-2.01795	2.63751	-0.765096	0.444215	0.998989	FALSE	genus
g__Denitratisoma	0.175696	-1.56964	2.93517	-0.534767	0.592811	0.998989	FALSE	genus
g__Denitrobacterium	0.0324307	-0.797406	2.93744	-0.271462	0.786035	0.998989	FALSE	genus
g__Dermabacter	0.00326114	-0.623312	2.93786	-0.212165	0.831978	0.998989	FALSE	genus
g__Desulfarculus	0.0771771	-1.17515	2.93627	-0.400219	0.688995	0.998989	FALSE	genus
g__Desulfatibacillum	0.206736	-0.481499	2.93739	-0.16392	0.869794	0.998989	FALSE	genus
g__Desulfobacca	0.131772	-1.30531	2.93589	-0.444604	0.656606	0.998989	FALSE	genus
g__Desulfococcus	0.155186	-0.397293	2.9372	-0.135263	0.892404	0.998989	FALSE	genus
g__Desulfomonile	0.0164864	-0.68265	2.93773	-0.232373	0.816248	0.998989	FALSE	genus
g__Desulfosarcina	0.224546	-0.238479	2.93736	-0.0811885	0.935292	0.998989	FALSE	genus
g__Desulfovibrio	0.080149	-0.472561	2.85104	-0.16575	0.868354	0.998989	FALSE	genus
g__Desulfuromonas	0.00934504	-0.402078	2.93765	-0.136871	0.891133	0.998989	FALSE	genus
g__Diaphorobacter	0.171728	0.819429	2.93415	0.279273	0.780036	0.998989	FALSE	genus
g__Dietzia	0.208747	-0.25632	2.93018	-0.0874761	0.930293	0.998989	FALSE	genus
g__Dyella	0.244416	-0.780535	2.56434	-0.30438	0.760838	0.998989	FALSE	genus
g__Edwardsiella	0.657821	-2.7031	2.38299	-1.13433	0.256655	0.998989	FALSE	genus
g__Egibacter	0.0518596	-0.376946	2.93716	-0.128337	0.897882	0.998989	FALSE	genus
g__Elioraea	0.0182931	-0.382492	2.93761	-0.130205	0.896404	0.998989	FALSE	genus
g__Elizabethkingia	0.0807233	-0.355473	2.93756	-0.121009	0.903684	0.998989	FALSE	genus
g__Elusimicrobium	0.0408201	-0.731093	2.93732	-0.248898	0.80344	0.998989	FALSE	genus
g__Empedobacter	0.0308708	-0.797406	2.93744	-0.271462	0.786035	0.998989	FALSE	genus
g__Ephemeroptericola	0.0137667	-0.332364	2.93752	-0.113144	0.909916	0.998989	FALSE	genus
g__Epseptimavirus	0.0229063	-0.478145	2.9378	-0.162756	0.87071	0.998989	FALSE	genus
g__Erwinia	0.0235505	-0.651362	2.93768	-0.221727	0.824527	0.998989	FALSE	genus
g__Erysipelothrix	0.00582387	-0.461325	2.93776	-0.157033	0.875219	0.998989	FALSE	genus
g__Erythrobacter	0.607811	-0.493508	1.47439	-0.334721	0.737835	0.998989	FALSE	genus
g__Escherichia	3.5373	-1.95644	2.04104	-0.958546	0.337787	0.998989	FALSE	genus
g__Eubacterium	0.175696	-1.56964	2.93517	-0.534767	0.592811	0.998989	FALSE	genus
g__Ezakiella	2.80574	-3.66644	2.91924	-1.25596	0.209132	0.998989	FALSE	genus
g__Faecalibaculum	0.153734	-1.43555	2.93554	-0.489024	0.624825	0.998989	FALSE	genus
g__Fannyhessea	0.310801	-0.648595	2.89701	-0.223884	0.822847	0.998989	FALSE	genus
g__Fastidiosipila	0.303232	-0.238479	2.93736	-0.0811885	0.935292	0.998989	FALSE	genus
g__Fibrobacter	0.0439241	-0.797406	2.93744	-0.271462	0.786035	0.998989	FALSE	genus
g__Filimonas	0.123483	-1.56964	2.93517	-0.534767	0.592811	0.998989	FALSE	genus
g__Flammeovirga	0.0433807	-0.588631	2.93755	-0.200381	0.841182	0.998989	FALSE	genus
g__Flavisolibacter	0.135715	-1.04508	2.93669	-0.355872	0.721937	0.998989	FALSE	genus
g__Flexistipes	0.250782	-0.301578	2.93703	-0.102681	0.918216	0.998989	FALSE	genus
g__Francisella	0.055948	-0.611184	2.93709	-0.208092	0.835157	0.998989	FALSE	genus
g__Frankia	0.314514	-1.38326	2.71964	-0.50862	0.611019	0.998989	FALSE	genus
g__Frateuria	0.35925	-0.210245	2.53553	-0.0829197	0.933915	0.998989	FALSE	genus
g__Frederiksenia	0.459088	0.973522	2.93361	0.331851	0.740002	0.998989	FALSE	genus
g__Fretibacterium	0.0439241	-0.797406	2.93744	-0.271462	0.786035	0.998989	FALSE	genus
g__Frigoribacterium	0.145368	-0.46247	2.93703	-0.157462	0.874881	0.998989	FALSE	genus
g__Fuerstia	0.0154354	-0.68265	2.93773	-0.232373	0.816248	0.998989	FALSE	genus
g__Fulvivirga	0.0149978	-0.478145	2.9378	-0.162756	0.87071	0.998989	FALSE	genus
g__Fusobacterium	15.5049	-0.909969	1.8257	-0.498421	0.618187	0.998989	FALSE	genus
g__Gammaretrovirus	0.913802	-3.45551	2.11439	-1.63428	0.1022	0.998989	FALSE	genus
g__Gemella	1.58496	-0.472741	2.13041	-0.221901	0.824391	0.998989	FALSE	genus
g__Gemmata	0.261919	-0.501604	2.93689	-0.170794	0.864385	0.998989	FALSE	genus
g__Gemmatimonas	0.130599	-0.909354	2.37489	-0.382904	0.701791	0.998989	FALSE	genus
g__Gemmobacter	0.181507	-1.45904	2.93496	-0.497124	0.619102	0.998989	FALSE	genus
g__Geobacter	0.00290501	-0.515569	2.93787	-0.17549	0.860694	0.998989	FALSE	genus
g__Georgenia	0.0087358	-0.410805	2.93767	-0.139841	0.888786	0.998989	FALSE	genus
g__Glaciimonas	0.144633	-0.588631	2.93755	-0.200381	0.841182	0.998989	FALSE	genus
g__Gloeomargarita	0.438533	-2.43829	2.22913	-1.09383	0.274029	0.998989	FALSE	genus
g__Gluconobacter	0.00940039	-0.478145	2.9378	-0.162756	0.87071	0.998989	FALSE	genus
g__Glycocaulis	0.0738781	-0.478145	2.9378	-0.162756	0.87071	0.998989	FALSE	genus
g__Gordonia	0.29913	-0.759422	2.48918	-0.305089	0.760299	0.998989	FALSE	genus
g__Gordonibacter	0.113355	-0.588631	2.93755	-0.200381	0.841182	0.998989	FALSE	genus
g__Gorganvirus	1795.71	0.729678	0.352352	2.07088	0.0383701	0.998989	FALSE	genus
g__Gottschalkia	0.215484	-1.95017	2.93365	-0.664759	0.506205	0.998989	FALSE	genus
g__Granulibacter	0.0219621	-0.68265	2.93773	-0.232373	0.816248	0.998989	FALSE	genus
g__Gudongella	0.188742	-1.71943	2.93465	-0.585909	0.557937	0.998989	FALSE	genus
g__Guyparkeria	0.697234	-2.49976	2.76441	-0.904264	0.365855	0.998989	FALSE	genus
g__Gynuella	0.0745011	-0.593591	2.93756	-0.202069	0.839863	0.998989	FALSE	genus
g__Haemophilus	1.76968	1.11908	1.98568	0.563574	0.573044	0.998989	FALSE	genus
g__Hafnia	0.103891	-0.68265	2.93773	-0.232373	0.816248	0.998989	FALSE	genus
g__Halocella	0.0658862	-0.917493	2.9371	-0.31238	0.754752	0.998989	FALSE	genus
g__Halomicrobium	1.86978	-3.94665	2.1952	-1.79785	0.0722003	0.998989	FALSE	genus
g__Halomicronema	0.00342264	-0.505851	2.93785	-0.172184	0.863293	0.998989	FALSE	genus
g__Halomonas	0.854571	-1.8767	2.85508	-0.65732	0.510975	0.998989	FALSE	genus
g__Halopiger	0.0219621	-0.68265	2.93773	-0.232373	0.816248	0.998989	FALSE	genus
g__Haloprofundus	0.035531	-0.492978	2.93737	-0.16783	0.866717	0.998989	FALSE	genus
g__Halothermothrix	0.157279	-0.823474	2.93693	-0.280386	0.779181	0.998989	FALSE	genus
g__Helicobacter	0.694157	-1.04236	2.41828	-0.431033	0.666444	0.998989	FALSE	genus
g__Heliomicrobium	0.131772	-1.30531	2.93589	-0.444604	0.656606	0.998989	FALSE	genus
g__Heliorestis	0.100107	-0.478145	2.9378	-0.162756	0.87071	0.998989	FALSE	genus
g__Herbiconiux	0.244447	-0.797406	2.93744	-0.271462	0.786035	0.998989	FALSE	genus
g__Heyndrickxia	0.0658862	-0.917493	2.9371	-0.31238	0.754752	0.998989	FALSE	genus
g__Hirschia	0.135471	-0.797406	2.93744	-0.271462	0.786035	0.998989	FALSE	genus
g__Homo	5.40493e+08	-0.607969	0.350462	-1.73477	0.082782	0.998989	FALSE	genus
g__Humisphaera	0.0338591	-0.68265	2.93773	-0.232373	0.816248	0.998989	FALSE	genus
g__Hydrogenophilus	0.0658231	0.249366	2.93627	0.0849261	0.93232	0.998989	FALSE	genus
g__Hylemonella	0.0163057	-0.8029	2.93743	-0.273334	0.784596	0.998989	FALSE	genus
g__Hymenobacter	1.8033	-3.67361	2.47089	-1.48676	0.137079	0.998989	FALSE	genus
g__Hypericibacter	0.209486	-0.917493	2.9371	-0.31238	0.754752	0.998989	FALSE	genus
g__Iamia	0.187388	-1.54718	2.74252	-0.564145	0.572655	0.998989	FALSE	genus
g__Ichthyobacterium	0.0439241	-0.797406	2.93744	-0.271462	0.786035	0.998989	FALSE	genus
g__Ilyobacter	0.0219621	-0.68265	2.93773	-0.232373	0.816248	0.998989	FALSE	genus
g__Isoptericola	0.168408	-1.0393	2.93671	-0.353901	0.723413	0.998989	FALSE	genus
g__Isosphaera	0.103891	-0.68265	2.93773	-0.232373	0.816248	0.998989	FALSE	genus
g__Jatrophihabitans	0.225887	-1.22095	1.87777	-0.650213	0.515554	0.998989	FALSE	genus
g__Jeotgalicoccus	0.175696	-1.56964	2.93517	-0.534767	0.592811	0.998989	FALSE	genus
g__Jiangella	0.0228401	-0.68265	2.93773	-0.232373	0.816248	0.998989	FALSE	genus
g__Kaistella	0.687299	-2.09927	2.21333	-0.948468	0.342891	0.998989	FALSE	genus
g__Kineobactrum	0.147756	-0.382492	2.93761	-0.130205	0.896404	0.998989	FALSE	genus
g__Kingella	0.155427	-0.286807	2.93744	-0.0976384	0.922219	0.998989	FALSE	genus
g__Kitasatospora	3.47837	-0.4081	0.787944	-0.51793	0.604507	0.998989	FALSE	genus
g__Klebsiella	0.14034	0.644946	2.9348	0.219758	0.82606	0.998989	FALSE	genus
g__Kluyvera	0.0092178	-0.478145	2.9378	-0.162756	0.87071	0.998989	FALSE	genus
g__Kluyveromyces	0.931339	-3.00825	2.59153	-1.1608	0.245722	0.998989	FALSE	genus
g__Kocuria	1.48127	-2.13909	1.8079	-1.18319	0.236735	0.998989	FALSE	genus
g__Kutzneria	0.435827	0.955907	2.26391	0.422238	0.672851	0.998989	FALSE	genus
g__Labilibaculum	0.0658862	-0.917493	2.9371	-0.31238	0.754752	0.998989	FALSE	genus
g__Lachnoanaerobaculum	0.212341	-0.572757	2.06363	-0.277548	0.78136	0.998989	FALSE	genus
g__Lacibacter	0.0439241	-0.797406	2.93744	-0.271462	0.786035	0.998989	FALSE	genus
g__Lacimicrobium	0.00823419	-0.478145	2.9378	-0.162756	0.87071	0.998989	FALSE	genus
g__Lacrimispora	0.0209047	-0.478145	2.9378	-0.162756	0.87071	0.998989	FALSE	genus
g__Lactiplantibacillus	1.80756	-3.7558	2.90782	-1.29162	0.196488	0.998989	FALSE	genus
g__Lactobacillus	0.138148	0.777612	2.80713	0.277013	0.78177	0.998989	FALSE	genus
g__Leclercia	0.276174	-0.326223	2.93659	-0.111089	0.911546	0.998989	FALSE	genus
g__Legionella	0.511731	-0.787074	2.70122	-0.291377	0.770763	0.998989	FALSE	genus
g__Leifsonia	0.284008	-1.22272	2.75458	-0.443887	0.657125	0.998989	FALSE	genus
g__Leptospirillum	0.0447392	-0.68265	2.93773	-0.232373	0.816248	0.998989	FALSE	genus
g__Leptothrix	0.0762121	0.338768	2.93597	0.115386	0.908139	0.998989	FALSE	genus
g__Leptotrichia	0.621243	-1.14354	2.3577	-0.485022	0.627661	0.998989	FALSE	genus
g__Leucobacter	0.192374	-0.316576	2.93555	-0.107842	0.914121	0.998989	FALSE	genus
g__Lichenihabitans	0.0219621	-0.68265	2.93773	-0.232373	0.816248	0.998989	FALSE	genus
g__Ligilactobacillus	0.0756525	-0.571812	2.93752	-0.194658	0.845661	0.998989	FALSE	genus
g__Limnohabitans	0.187296	-0.321069	2.78154	-0.115429	0.908105	0.998989	FALSE	genus
g__Limosilactobacillus	0.833598	-0.336791	2.13914	-0.157442	0.874896	0.998989	FALSE	genus
g__Listeria	0.0140176	-0.328678	2.93751	-0.11189	0.910911	0.998989	FALSE	genus
g__Longicatena	0.197659	-1.71943	2.93465	-0.585909	0.557937	0.998989	FALSE	genus
g__Luteimonas	0.0140176	-0.328678	2.93751	-0.11189	0.910911	0.998989	FALSE	genus
g__Luteitalea	0.842275	-2.32457	1.86639	-1.24549	0.212952	0.998989	FALSE	genus
g__Luteolibacter	0.412746	-2.32411	2.74289	-0.847321	0.396816	0.998989	FALSE	genus
g__Lysobacter	0.109374	-0.664011	2.93599	-0.226163	0.821075	0.998989	FALSE	genus
g__Magnetococcus	0.00985643	-0.39183	2.93763	-0.133383	0.89389	0.998989	FALSE	genus
g__Magnetospirillum	0.506062	-2.7309	2.72029	-1.0039	0.315427	0.998989	FALSE	genus
g__Mahella	0.0439241	-0.797406	2.93744	-0.271462	0.786035	0.998989	FALSE	genus
g__Maioricimonas	0.0308708	-0.797406	2.93744	-0.271462	0.786035	0.998989	FALSE	genus
g__Mannheimia	0.868769	-1.78954	2.58083	-0.693396	0.488061	0.998989	FALSE	genus
g__Marichromatium	0.00581003	-0.46157	2.93776	-0.157116	0.875153	0.998989	FALSE	genus
g__Maridesulfovibrio	0.0677181	-0.797406	2.93744	-0.271462	0.786035	0.998989	FALSE	genus
g__Mariniblastus	0.0219621	-0.68265	2.93773	-0.232373	0.816248	0.998989	FALSE	genus
g__Marinomonas	0.19168	-0.607734	2.93708	-0.206918	0.836074	0.998989	FALSE	genus
g__Marivirga	0.0439241	-0.797406	2.93744	-0.271462	0.786035	0.998989	FALSE	genus
g__Marmoricola	0.00684528	-0.443557	2.93773	-0.150986	0.879987	0.998989	FALSE	genus
g__Massilistercora	0.0087358	-0.410805	2.93767	-0.139841	0.888786	0.998989	FALSE	genus
g__Megamonas	0.185042	-1.39955	2.93485	-0.476873	0.633453	0.998989	FALSE	genus
g__Megasphaera	0.142783	-1.43555	2.93554	-0.489024	0.624825	0.998989	FALSE	genus
g__Melioribacter	0.0219621	-0.68265	2.93773	-0.232373	0.816248	0.998989	FALSE	genus
g__Melittangium	0.00582387	-0.461325	2.93776	-0.157033	0.875219	0.998989	FALSE	genus
g__Methylacidimicrobium	0.251888	-0.900377	2.93716	-0.306547	0.759188	0.998989	FALSE	genus
g__Methylibium	0.0158842	-0.297628	2.93746	-0.101322	0.919295	0.998989	FALSE	genus
g__Methylobacterium	26.9473	-3.33521	1.38882	-2.40147	0.0163293	0.998989	FALSE	genus
g__Methylosinus	0.175696	-1.56964	2.93517	-0.534767	0.592811	0.998989	FALSE	genus
g__Methylotenera	0.340722	-2.52366	2.93084	-0.861073	0.389198	0.998989	FALSE	genus
g__Methylovirgula	0.0219621	-0.68265	2.93773	-0.232373	0.816248	0.998989	FALSE	genus
g__Methylovulum	0.0439241	-0.797406	2.93744	-0.271462	0.786035	0.998989	FALSE	genus
g__Micavibrio	0.00467252	-0.483104	2.93781	-0.164444	0.869382	0.998989	FALSE	genus
g__Micrococcus	1.17886	-0.747981	2.34249	-0.31931	0.749492	0.998989	FALSE	genus
g__Micromonospora	1.49443	-3.72162	2.30056	-1.6177	0.105727	0.998989	FALSE	genus
g__Micropruina	0.0209713	-0.68265	2.93773	-0.232373	0.816248	0.998989	FALSE	genus
g__Microterricola	1.77402	-3.53215	1.96884	-1.79403	0.0728089	0.998989	FALSE	genus
g__Minicystis	0.405091	-2.33327	2.34289	-0.995891	0.319303	0.998989	FALSE	genus
g__Mixta	0.180839	-1.30531	2.93589	-0.444604	0.656606	0.998989	FALSE	genus
g__Mobilicoccus	0.0338591	-0.68265	2.93773	-0.232373	0.816248	0.998989	FALSE	genus
g__Modestobacter	0.415316	-1.30531	2.93589	-0.444604	0.656606	0.998989	FALSE	genus
g__Moonvirus	0.011018	-0.392821	2.93763	-0.13372	0.893624	0.998989	FALSE	genus
g__Moraxella	2.38749	-1.71715	1.60283	-1.07132	0.284026	0.998989	FALSE	genus
g__Mumia	0.0463063	-0.917493	2.9371	-0.31238	0.754752	0.998989	FALSE	genus
g__Murdochiella	0.233596	-2.02362	2.93295	-0.689962	0.490218	0.998989	FALSE	genus
g__Mycobacterium	3.52152	-1.75907	0.903251	-1.94749	0.0514759	0.998989	FALSE	genus
g__Mycobacteroides	0.492319	-0.440124	2.70823	-0.162514	0.870901	0.998989	FALSE	genus
g__Mycoplasma	0.124025	-1.17515	2.93627	-0.400219	0.688995	0.998989	FALSE	genus
g__Mycoplasmopsis	0.0658862	-0.917493	2.9371	-0.31238	0.754752	0.998989	FALSE	genus
g__Myroides	3.10342	-1.20686	1.45181	-0.83128	0.405815	0.998989	FALSE	genus
g__Myxococcus	0.00467252	-0.483104	2.93781	-0.164444	0.869382	0.998989	FALSE	genus
g__Nakamurella	0.0504956	-0.774551	2.93708	-0.263715	0.792	0.998989	FALSE	genus
g__Nakaseomyces	0.163967	0.660663	2.81462	0.234726	0.814422	0.998989	FALSE	genus
g__Natranaerobius	0.0219621	-0.68265	2.93773	-0.232373	0.816248	0.998989	FALSE	genus
g__Neisseria	0.0698286	-0.68265	2.93773	-0.232373	0.816248	0.998989	FALSE	genus
g__Neorhizobium	0.683582	-3.30209	2.92713	-1.1281	0.259277	0.998989	FALSE	genus
g__Neurospora	126.512	0.529623	0.695734	0.761244	0.446512	0.998989	FALSE	genus
g__Niabella	0.197659	-1.71943	2.93465	-0.585909	0.557937	0.998989	FALSE	genus
g__Niallia	0.00758445	-0.431146	2.93771	-0.146763	0.883319	0.998989	FALSE	genus
g__Nibricoccus	0.131772	-1.30531	2.93589	-0.444604	0.656606	0.998989	FALSE	genus
g__Nitratireductor	0.0164192	-0.478145	2.9378	-0.162756	0.87071	0.998989	FALSE	genus
g__Nitrososphaera	0.0448188	-0.382492	2.93761	-0.130205	0.896404	0.998989	FALSE	genus
g__Nitrospira	0.0658862	-0.917493	2.9371	-0.31238	0.754752	0.998989	FALSE	genus
g__Nitrospirillum	0.0361764	-0.68265	2.93773	-0.232373	0.816248	0.998989	FALSE	genus
g__Nocardia	24.3153	-0.403404	1.07801	-0.374213	0.708246	0.998989	FALSE	genus
g__Nocardioides	0.647837	-2.16134	1.8333	-1.17894	0.238424	0.998989	FALSE	genus
g__Nordella	0.207782	-0.797406	2.93744	-0.271462	0.786035	0.998989	FALSE	genus
g__Nosocomiicoccus	0.0116477	-0.363387	2.93758	-0.123703	0.901551	0.998989	FALSE	genus
g__Nostoc	0.646471	-0.998255	1.9142	-0.521499	0.602019	0.998989	FALSE	genus
g__Novibacillus	0.0439241	-0.797406	2.93744	-0.271462	0.786035	0.998989	FALSE	genus
g__Noviherbaspirillum	2.37576	0.970667	2.50682	0.387211	0.6986	0.998989	FALSE	genus
g__Oceanimonas	0.0499322	-0.68265	2.93773	-0.232373	0.816248	0.998989	FALSE	genus
g__Oceanispirochaeta	0.0247805	-0.512565	2.93741	-0.174496	0.861476	0.998989	FALSE	genus
g__Oceanithermus	0.00492822	-0.477334	2.9378	-0.16248	0.870928	0.998989	FALSE	genus
g__Odoribacter	0.0132479	-0.68265	2.93773	-0.232373	0.816248	0.998989	FALSE	genus
g__Ogataea	4.92689	0.637038	0.816547	0.78016	0.435297	0.998989	FALSE	genus
g__Oleiharenicola	0.0242067	-0.533836	2.93745	-0.181735	0.855791	0.998989	FALSE	genus
g__Olsenella	0.418236	-0.556105	2.23565	-0.248744	0.803559	0.998989	FALSE	genus
g__Orientia	0.0308708	-0.797406	2.93744	-0.271462	0.786035	0.998989	FALSE	genus
g__Ornithinimicrobium	0.0144858	-0.498607	2.93747	-0.16974	0.865214	0.998989	FALSE	genus
g__Orthobunyavirus	0.0216988	-0.382492	2.93761	-0.130205	0.896404	0.998989	FALSE	genus
g__Owenweeksia	0.0219621	-0.68265	2.93773	-0.232373	0.816248	0.998989	FALSE	genus
g__Oxynema	0.0140176	-0.328678	2.93751	-0.11189	0.910911	0.998989	FALSE	genus
g__Paeniglutamicibacter	0.131772	-1.30531	2.93589	-0.444604	0.656606	0.998989	FALSE	genus
g__Pajaroellobacter	0.11199	-1.37466	2.9357	-0.468256	0.639602	0.998989	FALSE	genus
g__Paludibacter	0.0658862	-0.917493	2.9371	-0.31238	0.754752	0.998989	FALSE	genus
g__Paludibacterium	0.152308	-0.967938	2.93526	-0.329762	0.74158	0.998989	FALSE	genus
g__Paludibaculum	0.0812791	-0.683421	2.93731	-0.232669	0.816019	0.998989	FALSE	genus
g__Pandoraea	0.322176	-0.976352	2.24904	-0.434119	0.664202	0.998989	FALSE	genus
g__Pantoea	0.0863739	-0.286807	2.93744	-0.0976384	0.922219	0.998989	FALSE	genus
g__Parachlamydia	0.0244262	-0.634477	2.93765	-0.215982	0.829002	0.998989	FALSE	genus
g__Paraoceanicella	0.0738781	-0.478145	2.9378	-0.162756	0.87071	0.998989	FALSE	genus
g__Paraprevotella	0.0346243	-1.01142	2.9368	-0.344394	0.73055	0.998989	FALSE	genus
g__Pararhodospirillum	0.237013	-1.43555	2.93554	-0.489024	0.624825	0.998989	FALSE	genus
g__Pectinatus	0.306478	-2.41171	2.93142	-0.82271	0.410673	0.998989	FALSE	genus
g__Pediococcus	0.0439241	-0.797406	2.93744	-0.271462	0.786035	0.998989	FALSE	genus
g__Pelosinus	0.048513	-0.709838	2.93728	-0.241665	0.80904	0.998989	FALSE	genus
g__Peptoniphilus	0.308158	-2.11529	2.93117	-0.721653	0.470508	0.998989	FALSE	genus
g__Peribacillus	0.0738781	-0.478145	2.9378	-0.162756	0.87071	0.998989	FALSE	genus
g__Permianibacter	0.0658862	-0.917493	2.9371	-0.31238	0.754752	0.998989	FALSE	genus
g__Phnomibacter	0.142685	-0.375904	2.7483	-0.136777	0.891207	0.998989	FALSE	genus
g__Phocaeicola	0.894333	-2.41699	2.56976	-0.94055	0.346936	0.998989	FALSE	genus
g__Phreatobacter	0.0228401	-0.68265	2.93773	-0.232373	0.816248	0.998989	FALSE	genus
g__Phycisphaera	0.0507694	-0.668799	2.9372	-0.2277	0.81988	0.998989	FALSE	genus
g__Phytohabitans	0.400254	-1.21824	2.67877	-0.454775	0.649271	0.998989	FALSE	genus
g__Pichia	52.5434	0.498279	0.626446	0.795407	0.426377	0.998989	FALSE	genus
g__Pimelobacter	0.0232991	-0.382492	2.93761	-0.130205	0.896404	0.998989	FALSE	genus
g__Planctomyces	0.0439241	-0.797406	2.93744	-0.271462	0.786035	0.998989	FALSE	genus
g__Pleurocapsa	0.0230116	-0.286807	2.93744	-0.0976384	0.922219	0.998989	FALSE	genus
g__Polystyrenella	0.00246411	-0.523991	2.93789	-0.178356	0.858443	0.998989	FALSE	genus
g__Pontibacter	0.148755	-1.15019	2.93501	-0.391888	0.695141	0.998989	FALSE	genus
g__Pontimonas	0.0219621	-0.68265	2.93773	-0.232373	0.816248	0.998989	FALSE	genus
g__Porphyrobacter	0.0223222	-0.872319	2.93725	-0.296985	0.766478	0.998989	FALSE	genus
g__Prevotella	3.64293	-1.38504	2.22184	-0.623375	0.533038	0.998989	FALSE	genus
g__Priestia	0.0569687	-0.974429	2.93693	-0.331785	0.740051	0.998989	FALSE	genus
g__Propionibacterium	0.131873	-0.588631	2.93755	-0.200381	0.841182	0.998989	FALSE	genus
g__Providencia	0.216448	-1.15019	2.93501	-0.391888	0.695141	0.998989	FALSE	genus
g__Pseudobutyrivibrio	0.00291193	-0.515438	2.93787	-0.175446	0.860729	0.998989	FALSE	genus
g__Pseudoclostridium	0.10981	-1.17515	2.93627	-0.400219	0.688995	0.998989	FALSE	genus
g__Pseudohongiella	0.00342264	-0.505851	2.93785	-0.172184	0.863293	0.998989	FALSE	genus
g__Pseudolabrys	0.0658862	-0.917493	2.9371	-0.31238	0.754752	0.998989	FALSE	genus
g__Pseudomonas	84.8949	-0.283687	0.72767	-0.389857	0.696643	0.998989	FALSE	genus
g__Pseudonocardia	2.28084	-3.21277	1.9566	-1.64202	0.100586	0.998989	FALSE	genus
g__Pseudorhodoplanes	0.207782	-0.797406	2.93744	-0.271462	0.786035	0.998989	FALSE	genus
g__Psychromicrobium	0.0439241	-0.797406	2.93744	-0.271462	0.786035	0.998989	FALSE	genus
g__Pulveribacter	0.101665	0.542777	2.9352	0.18492	0.853292	0.998989	FALSE	genus
g__Pyricularia	1.92697	-1.87881	0.827049	-2.27171	0.0231042	0.998989	FALSE	genus
g__Pyrococcus	0.00290501	-0.515569	2.93787	-0.17549	0.860694	0.998989	FALSE	genus
g__Pyrolobus	0.390077	0.590446	2.53599	0.232826	0.815896	0.998989	FALSE	genus
g__Pyxidicoccus	0.036283	-0.557537	2.93699	-0.189833	0.84944	0.998989	FALSE	genus
g__Reinekea	0.0308708	-0.797406	2.93744	-0.271462	0.786035	0.998989	FALSE	genus
g__Renibacterium	0.0154354	-0.68265	2.93773	-0.232373	0.816248	0.998989	FALSE	genus
g__Rhodocytophaga	0.165878	-1.5559	2.93522	-0.530079	0.596057	0.998989	FALSE	genus
g__Rhodoferax	0.131441	-0.588631	2.93755	-0.200381	0.841182	0.998989	FALSE	genus
g__Rhodospirillum	0.0698286	-0.68265	2.93773	-0.232373	0.816248	0.998989	FALSE	genus
g__Rickettsia	0.0813656	-1.40212	2.93563	-0.477622	0.63292	0.998989	FALSE	genus
g__Romboutsia	1.00296	-3.81034	2.92469	-1.30282	0.192636	0.998989	FALSE	genus
g__Roseibacterium	0.255393	-1.74522	2.52278	-0.691785	0.489073	0.998989	FALSE	genus
g__Roseiflexus	0.219621	-1.88821	2.93394	-0.643574	0.519851	0.998989	FALSE	genus
g__Roseomonas	0.333061	0.485955	1.93455	0.251198	0.801661	0.998989	FALSE	genus
g__Rossellomorea	0.00844216	-0.68265	2.93773	-0.232373	0.816248	0.998989	FALSE	genus
g__Rothia	1.20512	-2.07682	2.29556	-0.904712	0.365618	0.998989	FALSE	genus
g__Rubrobacter	0.14535	-0.973246	2.352	-0.413795	0.679024	0.998989	FALSE	genus
g__Ruminiclostridium	0.0439241	-0.797406	2.93744	-0.271462	0.786035	0.998989	FALSE	genus
g__Saccharopolyspora	0.0161033	-0.470601	2.93746	-0.160207	0.872718	0.998989	FALSE	genus
g__Saccharothrix	0.0423152	-0.83323	2.9366	-0.283739	0.77661	0.998989	FALSE	genus
g__Salinibacter	0.10981	-1.17515	2.93627	-0.400219	0.688995	0.998989	FALSE	genus
g__Sanguibacter	0.00668248	-0.478145	2.9378	-0.162756	0.87071	0.998989	FALSE	genus
g__Scardovia	0.131772	-1.30531	2.93589	-0.444604	0.656606	0.998989	FALSE	genus
g__Schaalia	0.91099	-2.91976	2.92769	-0.997291	0.318623	0.998989	FALSE	genus
g__Schnuerera	0.10981	-1.17515	2.93627	-0.400219	0.688995	0.998989	FALSE	genus
g__Sebaldella	0.0658862	-0.917493	2.9371	-0.31238	0.754752	0.998989	FALSE	genus
g__Sedimentibacter	0.177967	-1.56963	2.93517	-0.534767	0.592811	0.998989	FALSE	genus
g__Serinicoccus	0.0188008	-0.382492	2.93761	-0.130205	0.896404	0.998989	FALSE	genus
g__Serpentinicella	0.261563	-2.25359	2.93225	-0.768554	0.442158	0.998989	FALSE	genus
g__Serpentinomonas	0.74113	-3.41389	2.92656	-1.16652	0.243405	0.998989	FALSE	genus
g__Serratia	4.98157	-0.759743	1.44733	-0.524928	0.599633	0.998989	FALSE	genus
g__Shewanella	0.0878482	-1.04508	2.93669	-0.355872	0.721937	0.998989	FALSE	genus
g__Simkania	1.3206	-3.43329	1.56763	-2.19011	0.0285159	0.998989	FALSE	genus
g__Simplicispira	0.0820447	-1.17515	2.93627	-0.400219	0.688995	0.998989	FALSE	genus
g__Singulisphaera	0.153734	-1.43555	2.93554	-0.489024	0.624825	0.998989	FALSE	genus
g__Sinorhizobium	0.00934504	-0.402078	2.93765	-0.136871	0.891133	0.998989	FALSE	genus
g__Skermanella	0.0696048	-0.301578	2.93703	-0.102681	0.918216	0.998989	FALSE	genus
g__Slackia	0.0878482	-1.04508	2.93669	-0.355872	0.721937	0.998989	FALSE	genus
g__Sodaliphilus	1.40508	-4.265	2.92292	-1.45915	0.144523	0.998989	FALSE	genus
g__Sodalis	0.172106	-1.61492	2.93454	-0.550316	0.582102	0.998989	FALSE	genus
g__Solibacillus	0.539191	-1.10455	2.69956	-0.409161	0.682421	0.998989	FALSE	genus
g__Solimonas	6.87507	-0.543636	1.22884	-0.442397	0.658202	0.998989	FALSE	genus
g__Sphaerobacter	0.0790464	-0.588631	2.93755	-0.200381	0.841182	0.998989	FALSE	genus
g__Sphingobacterium	0.0313949	-0.478145	2.9378	-0.162756	0.87071	0.998989	FALSE	genus
g__Sphingomonas	90.9462	-0.698279	0.699126	-0.998788	0.317897	0.998989	FALSE	genus
g__Sphingorhabdus	0.190044	-0.381139	2.35934	-0.161545	0.871664	0.998989	FALSE	genus
g__Sphingosinicella	0.166179	-0.940174	2.52432	-0.372447	0.70956	0.998989	FALSE	genus
g__Spongiibacter	0.102063	-1.04508	2.93669	-0.355872	0.721937	0.998989	FALSE	genus
g__Sporisorium	36.0073	-0.364587	0.576484	-0.632431	0.527105	0.998989	FALSE	genus
g__Stackebrandtia	0.0753887	-0.703387	2.93727	-0.23947	0.810741	0.998989	FALSE	genus
g__Staphylococcus	1.48255	-2.19588	1.49622	-1.46761	0.14221	0.998989	FALSE	genus
g__Staphylospora	0.0878482	-1.04508	2.93669	-0.355872	0.721937	0.998989	FALSE	genus
g__Stella	0.56958	0.705459	2.14475	0.328924	0.742213	0.998989	FALSE	genus
g__Stenotrophomonas	2.50089	0.738626	1.61317	0.457872	0.647045	0.998989	FALSE	genus
g__Steroidobacter	0.0817793	-0.251935	2.93645	-0.0857958	0.931629	0.998989	FALSE	genus
g__Streptacidiphilus	0.288061	-0.399781	2.70985	-0.147529	0.882714	0.998989	FALSE	genus
g__Streptococcus	14.5329	-2.05263	1.86849	-1.09855	0.271965	0.998989	FALSE	genus
g__Streptomonospora	0.206604	-1.23377	2.52856	-0.487932	0.625598	0.998989	FALSE	genus
g__Streptosporangium	0.111447	-0.463587	2.21439	-0.209352	0.834174	0.998989	FALSE	genus
g__Suicoccus	0.0439241	-0.797406	2.93744	-0.271462	0.786035	0.998989	FALSE	genus
g__Sulfodiicoccus	0.0499322	-0.68265	2.93773	-0.232373	0.816248	0.998989	FALSE	genus
g__Sulfuracidifex	0.0186901	-0.261485	2.93739	-0.0890193	0.929067	0.998989	FALSE	genus
g__Sulfuricurvum	0.0658862	-0.917493	2.9371	-0.31238	0.754752	0.998989	FALSE	genus
g__Sutterella	0.320257	-0.839815	2.93589	-0.286051	0.774839	0.998989	FALSE	genus
g__Symmachiella	0.0373975	-0.797406	2.93744	-0.271462	0.786035	0.998989	FALSE	genus
g__Synechococcus	0.170825	-1.0002	2.34212	-0.427048	0.669344	0.998989	FALSE	genus
g__Syntrophobacter	0.147756	-0.382492	2.93761	-0.130205	0.896404	0.998989	FALSE	genus
g__Syntrophotalea	0.0492268	-0.917493	2.9371	-0.31238	0.754752	0.998989	FALSE	genus
g__Tabrizicola	0.0651643	-0.978771	2.93656	-0.333305	0.738904	0.998989	FALSE	genus
g__Tannerella	0.172237	-1.24588	2.93518	-0.424464	0.671228	0.998989	FALSE	genus
g__Tatumella	0.454519	-1.43555	2.93554	-0.489024	0.624825	0.998989	FALSE	genus
g__Tepidanaerobacter	0.448117	-2.46423	2.75972	-0.892928	0.371896	0.998989	FALSE	genus
g__Tepidiforma	0.0219621	-0.68265	2.93773	-0.232373	0.816248	0.998989	FALSE	genus
g__Terribacillus	0.231719	-0.240839	1.29437	-0.186066	0.852393	0.998989	FALSE	genus
g__Terricaulis	0.0528329	-0.917493	2.9371	-0.31238	0.754752	0.998989	FALSE	genus
g__Tessaracoccus	0.00632402	-0.667314	2.93776	-0.22715	0.820307	0.998989	FALSE	genus
g__Thalassococcus	0.0195668	-0.842631	2.93733	-0.286869	0.774212	0.998989	FALSE	genus
g__Thalassoglobus	0.0878077	-1.17515	2.93627	-0.400219	0.688995	0.998989	FALSE	genus
g__Thalassotalea	0.130786	-0.286807	2.93744	-0.0976384	0.922219	0.998989	FALSE	genus
g__Thauera	0.513684	2.09564	2.92963	0.715328	0.474407	0.998989	FALSE	genus
g__Theileria	4.06413	0.393443	1.40666	0.279699	0.779708	0.998989	FALSE	genus
g__Thermoanaerobacterium	0.248049	-1.37769	2.51127	-0.5486	0.58328	0.998989	FALSE	genus
g__Thermoanaerosceptrum	0.222176	-0.492978	2.93737	-0.16783	0.866717	0.998989	FALSE	genus
g__Thermomonospora	0.122223	-0.68265	2.93773	-0.232373	0.816248	0.998989	FALSE	genus
g__Thermothielavioides	25.0955	0.362615	0.895214	0.405059	0.685434	0.998989	FALSE	genus
g__Thermotoga	10.4518	-0.936481	0.702153	-1.33373	0.182293	0.998989	FALSE	genus
g__Thermotomaculum	0.0439241	-0.797406	2.93744	-0.271462	0.786035	0.998989	FALSE	genus
g__Thermus	0.363892	0.552489	2.2438	0.24623	0.805504	0.998989	FALSE	genus
g__Thiohalobacter	0.0173121	-0.813497	2.93741	-0.276944	0.781823	0.998989	FALSE	genus
g__Thiomonas	0.00458889	-0.484596	2.93781	-0.164951	0.868982	0.998989	FALSE	genus
g__Tissierella	0.0878482	-1.04508	2.93669	-0.355872	0.721937	0.998989	FALSE	genus
g__Torulaspora	0.625756	-2.21357	2.55608	-0.866002	0.386489	0.998989	FALSE	genus
g__Treponema	0.52533	-1.46889	2.47439	-0.593636	0.552756	0.998989	FALSE	genus
g__Tropheryma	0.0219621	-0.68265	2.93773	-0.232373	0.816248	0.998989	FALSE	genus
g__Truepera	0.550249	-1.83139	2.92507	-0.6261	0.531249	0.998989	FALSE	genus
g__Turneriella	0.0692271	-1.0042	2.93682	-0.341934	0.7324	0.998989	FALSE	genus
g__Tuwongella	0.337059	-1.56963	2.93517	-0.534767	0.592811	0.998989	FALSE	genus
g__Urbifossiella	2.12672	-1.28981	0.874553	-1.47482	0.140261	0.998989	FALSE	genus
g__Urechidicola	0.0463063	-0.917493	2.9371	-0.31238	0.754752	0.998989	FALSE	genus
g__Usitatibacter	0.214836	-1.43555	2.93554	-0.489024	0.624825	0.998989	FALSE	genus
g__Variibacter	0.131772	-1.30531	2.93589	-0.444604	0.656606	0.998989	FALSE	genus
g__Veillonella	0.00934504	-0.402078	2.93765	-0.136871	0.891133	0.998989	FALSE	genus
g__Vibrio	0.254611	-1.16617	2.7139	-0.429703	0.667412	0.998989	FALSE	genus
g__Virgibacillus	0.139657	-0.797406	2.93744	-0.271462	0.786035	0.998989	FALSE	genus
g__Vitreoscilla	0.128095	-1.24588	2.93518	-0.424464	0.671227	0.998989	FALSE	genus
g__Waddlia	0.2844	-1.11193	2.93647	-0.378663	0.704938	0.998989	FALSE	genus
g__Weeksella	0.0439241	-0.797406	2.93744	-0.271462	0.786035	0.998989	FALSE	genus
g__Weissella	0.253326	-2.21412	2.93244	-0.755044	0.450222	0.998989	FALSE	genus
g__Winkia	0.0174716	-0.276362	2.93742	-0.0940834	0.925043	0.998989	FALSE	genus
g__Xylella	0.00634546	-0.478145	2.9378	-0.162756	0.87071	0.998989	FALSE	genus
g__Yarrowia	1.18274	-1.70448	1.34301	-1.26915	0.204389	0.998989	FALSE	genus
g__Yersinia	0.362994	-1.37629	2.32699	-0.591444	0.554223	0.998989	FALSE	genus
g__Yimella	0.00844216	-0.68265	2.93773	-0.232373	0.816248	0.998989	FALSE	genus
g__Zobellia	0.0219621	-0.68265	2.93773	-0.232373	0.816248	0.998989	FALSE	genus
g__Zygotorulaspora	4.04117	0.302175	1.22799	0.246072	0.805626	0.998989	FALSE	genus
g__Zymoseptoria	38.4198	-0.567684	0.612663	-0.926584	0.354143	0.998989	FALSE	genus
g__unclassified-s__Aureococcus anophagefferens virus	0.0698286	-0.68265	2.93773	-0.232373	0.816248	0.998989	FALSE	genus
g__unclassified-s__Halovirus HHTV-2	0.0231688	-0.588631	2.93755	-0.200381	0.841182	0.998989	FALSE	genus
g__unclassified-s__Mollivirus sibericum	0.478508	-0.326424	1.7299	-0.188695	0.850332	0.998989	FALSE	genus
g__unclassified-s__Orpheovirus IHUMI-LCC2	0.103891	-0.68265	2.93773	-0.232373	0.816248	0.998989	FALSE	genus
s__Blautia sp. LZLJ-3	0.0444286	0.00620184	2.93692	0.00211168	0.998315	0.999231	FALSE	species
s__Burkholderia sp. BDU8	0.0381495	-0.026634	2.93698	-0.0090685	0.992764	0.999231	FALSE	species
s__Caldibacillus thermoamylovorans	0.0456974	0.0560392	2.93682	0.0190816	0.984776	0.999231	FALSE	species
s__Corynebacterium efficiens	0.267343	0.00620151	2.93692	0.00211157	0.998315	0.999231	FALSE	species
s__Desulfobulbus oligotrophicus	0.184286	0.00620184	2.93692	0.00211168	0.998315	0.999231	FALSE	species
s__Fusobacterium hwasookii	0.0909331	0.00620185	2.93692	0.00211169	0.998315	0.999231	FALSE	species
s__Gardnerella vaginalis	0.0372294	-0.0346932	2.937	-0.0118125	0.990575	0.999231	FALSE	species
s__Halobacteriovorax sp. BALOs_7	0.222602	-0.0072022	1.66678	-0.00432104	0.996552	0.999231	FALSE	species
s__Lactococcus lactis	0.0698973	0.00620184	2.93692	0.00211168	0.998315	0.999231	FALSE	species
s__Mycobacterium noviomagense	0.360102	0.0406719	2.93494	0.0138578	0.988943	0.999231	FALSE	species
s__Nostoc sp. NIES-2111	0.0420527	0.0151519	2.9369	0.00515916	0.995884	0.999231	FALSE	species
s__Pseudomonas alkylphenolica	0.154751	-0.0462554	2.93375	-0.0157666	0.987421	0.999231	FALSE	species
s__Pseudomonas mendocina	0.538361	-0.0134613	2.91634	-0.0046158	0.996317	0.999231	FALSE	species
s__Salinigranum rubrum	0.166439	0.0318023	2.84368	0.0111835	0.991077	0.999231	FALSE	species
s__Sphingomonas sp. CL5.1	0.0467252	0.0625595	2.9368	0.0213019	0.983005	0.999231	FALSE	species
s__Streptacidiphilus bronchialis	0.0351717	-0.0590494	2.93705	-0.020105	0.98396	0.999231	FALSE	species
s__Streptococcus parasanguinis	0.0373802	-0.0349177	2.937	-0.0118889	0.990514	0.999231	FALSE	species
s__Streptomyces hygroscopicus	0.552093	0.00755612	2.85436	0.00264722	0.997888	0.999231	FALSE	species
s__Tautonia plasticadhaerens	0.140323	0.00620184	2.93692	0.00211168	0.998315	0.999231	FALSE	species
s__Weizmannia coagulans	0.102375	-0.0434409	2.83308	-0.0153335	0.987766	0.999231	FALSE	species
c__Acidimicrobiia	0.174659	-0.658295	2.7343	-0.240754	0.809746	0.99927	FALSE	class
c__Acidobacteriia	0.0350982	0.0712495	2.9385	0.0242469	0.980656	0.99927	FALSE	class
c__Aconoidasida	24.9942	0.259149	0.393003	0.659407	0.509635	0.99927	FALSE	class
c__Alphaproteobacteria	64.3529	-0.390134	0.447673	-0.871471	0.383497	0.99927	FALSE	class
c__Anaerolineae	0.100089	0.254221	2.73729	0.0928734	0.926004	0.99927	FALSE	class
c__Ardenticatenia	9.52854	-0.83984	1.01058	-0.831049	0.405946	0.99927	FALSE	class
c__Bacilli	16.6249	0.77001	0.54401	1.41543	0.156941	0.99927	FALSE	class
c__Bacteroidia	10.3792	-1.27107	1.26198	-1.0072	0.313838	0.99927	FALSE	class
c__Betaproteobacteria	84.822	0.46719	0.464074	1.00672	0.314072	0.99927	FALSE	class
c__Blastocatellia	0.0584415	-0.575544	2.93752	-0.195928	0.844666	0.99927	FALSE	class
c__Candidatus	0.104184	-0.585777	2.93721	-0.199433	0.841924	0.99927	FALSE	class
c__Chitinophagia	0.371718	-1.00491	1.93611	-0.519036	0.603736	0.99927	FALSE	class
c__Chlamydiia	0.417759	-1.29315	0.938779	-1.37748	0.168364	0.99927	FALSE	class
c__Chlorobia	0.0364761	-0.116455	2.93864	-0.0396289	0.968389	0.99927	FALSE	class
c__Chloroflexia	0.217481	-1.0465	1.38156	-0.757483	0.44876	0.99927	FALSE	class
c__Chthonomonadetes	0.0467619	0.117155	2.93887	0.039864	0.968202	0.99927	FALSE	class
c__Clostridia	11.0877	-0.345019	0.563374	-0.612415	0.540264	0.99927	FALSE	class
c__Conexivisphaeria	2.88026	0.205052	0.751505	0.272855	0.784965	0.99927	FALSE	class
c__Conoidasida	1.82032	-0.447129	0.613745	-0.728526	0.466292	0.99927	FALSE	class
c__Coprothermobacteria	0.0333951	-0.231152	2.93833	-0.078668	0.937297	0.99927	FALSE	class
c__Coriobacteriia	0.716769	-0.906415	1.67638	-0.540697	0.588716	0.99927	FALSE	class
c__Deferribacteres	0.0672733	0.45398	2.93865	0.154486	0.877227	0.99927	FALSE	class
c__Dehalococcoidia	0.00383675	0.125064	2.93921	0.0425501	0.96606	0.99927	FALSE	class
c__Deinococci	0.772762	1.03712	1.50208	0.690452	0.48991	0.99927	FALSE	class
c__Dothideomycetes	26.8988	0.451491	0.477639	0.945254	0.344529	0.99927	FALSE	class
c__Ellioviricetes	0.020612	0.370408	2.9391	0.126027	0.89971	0.99927	FALSE	class
c__Elusimicrobia	0.0463513	0.0819259	2.93887	0.0278767	0.97776	0.99927	FALSE	class
c__Epsilonproteobacteria	0.972979	1.40302	1.82962	0.766836	0.443179	0.99927	FALSE	class
c__Erysipelotrichia	0.412307	0.429992	2.64532	0.162548	0.870874	0.99927	FALSE	class
c__Eurotiomycetes	10.5483	0.219769	0.465191	0.472426	0.636623	0.99927	FALSE	class
c__Fibrobacteria	0.0166976	-0.00268959	2.93896	-0.000915148	0.99927	0.99927	FALSE	class
c__Flavobacteriia	3.0788	-0.631553	0.717521	-0.880187	0.378758	0.99927	FALSE	class
c__Fusobacteriia	19.7291	0.400097	1.53837	0.260078	0.794803	0.99927	FALSE	class
c__Gammaproteobacteria	379.622	-0.331617	0.273009	-1.21467	0.224491	0.99927	FALSE	class
c__Gemmatimonadetes	0.278839	-1.19564	1.86687	-0.640451	0.521879	0.99927	FALSE	class
c__Gloeobacteria	0.0225575	0.285779	2.9392	0.0972302	0.922544	0.99927	FALSE	class
c__Halobacteria	0.986219	-1.09574	1.01934	-1.07495	0.282396	0.99927	FALSE	class
c__Herviviricetes	0.0276142	0.0825552	2.93887	0.0280908	0.97759	0.99927	FALSE	class
c__Holophagae	0.0166976	-0.00268959	2.93896	-0.000915148	0.99927	0.99927	FALSE	class
c__Hydrogenophilalia	0.0358937	0.646499	2.93857	0.220005	0.825868	0.99927	FALSE	class
c__Ignavibacteria	0.00834878	0.102111	2.93917	0.0347415	0.972286	0.99927	FALSE	class
c__Mammalia	4.35192e+08	0.175419	0.227449	0.771245	0.440562	0.99927	FALSE	class
c__Megaviricetes	0.107467	0.446476	2.93823	0.151954	0.879223	0.99927	FALSE	class
c__Mollicutes	0.162133	-1.17392	2.9358	-0.399863	0.689258	0.99927	FALSE	class
c__Naldaviricetes	1.11674	-0.87125	0.52723	-1.6525	0.0984316	0.99927	FALSE	class
c__Negativicutes	1.70812	2.66566	1.83225	1.45486	0.145708	0.99927	FALSE	class
c__Nitriliruptoria	0.0890043	0.45364	2.7691	0.163823	0.869871	0.99927	FALSE	class
c__Nitrososphaeria	0.192176	1.08879	2.70724	0.402178	0.687553	0.99927	FALSE	class
c__Nitrospira	0.103345	0.120716	2.93781	0.0410905	0.967224	0.99927	FALSE	class
c__Oligoflexia	0.338962	0.0970822	1.15347	0.0841651	0.932925	0.99927	FALSE	class
c__Opitutae	0.0765108	-0.527707	2.42248	-0.217838	0.827556	0.99927	FALSE	class
c__Papovaviricetes	0.350807	-1.09693	2.17714	-0.50384	0.614374	0.99927	FALSE	class
c__Phycisphaerae	0.0712936	0.0527893	2.93845	0.017965	0.985667	0.99927	FALSE	class
c__Planctomycetia	2.64827	-0.182336	0.605668	-0.30105	0.763376	0.99927	FALSE	class
c__Rubrobacteria	0.160884	-0.49321	1.78573	-0.276195	0.782398	0.99927	FALSE	class
c__Saccharomycetes	60.4041	0.0993024	0.432853	0.229414	0.818547	0.99927	FALSE	class
c__Sordariomycetes	115.347	0.8234	0.525412	1.56715	0.117079	0.99927	FALSE	class
c__Sphingobacteriia	0.0167851	0.285779	2.9392	0.0972302	0.922544	0.99927	FALSE	class
c__Spirochaetia	2.10575	0.808268	1.119	0.72231	0.470104	0.99927	FALSE	class
c__Synergistia	0.0166976	-0.00268959	2.93896	-0.000915148	0.99927	0.99927	FALSE	class
c__Tectiliviricetes	0.111742	-0.0609761	1.75252	-0.0347935	0.972244	0.99927	FALSE	class
c__Tepidiformia	0.00834878	0.102111	2.93917	0.0347415	0.972286	0.99927	FALSE	class
c__Thermococci	0.109171	-0.876234	2.93641	-0.298403	0.765395	0.99927	FALSE	class
c__Thermoleophilia	0.116461	-0.176336	2.93649	-0.0600498	0.952116	0.99927	FALSE	class
c__Thermomicrobia	0.0105237	0.17797	2.93908	0.0605529	0.951715	0.99927	FALSE	class
c__Thermoplasmata	0.0158293	0.102111	2.93917	0.0347415	0.972286	0.99927	FALSE	class
c__Thermoprotei	0.471561	1.63668	1.70976	0.957261	0.338436	0.99927	FALSE	class
c__Tissierellia	3.17639	-3.6983	2.88873	-1.28025	0.200457	0.99927	FALSE	class
c__Ustilaginomycetes	27.3418	-0.150979	0.459011	-0.328922	0.742215	0.99927	FALSE	class
c__Verrucomicrobiae	0.245929	-1.42826	2.37036	-0.602551	0.546808	0.99927	FALSE	class
c__Vicinamibacteria	0.28307	-0.718577	1.37032	-0.524387	0.600009	0.99927	FALSE	class
c__unclassified-f__Candidatus	0.0281628	0.285779	2.9392	0.0972302	0.922544	0.99927	FALSE	class
c__unclassified-g__Candidatus	0.150078	0.449832	2.66773	0.16862	0.866096	0.99927	FALSE	class
c__unclassified-g__Methylacidimicrobium	0.0343003	-0.0841769	2.93873	-0.028644	0.977149	0.99927	FALSE	class
c__unclassified-g__Pandoravirus	0.0656579	0.716382	2.9384	0.2438	0.807386	0.99927	FALSE	class
c__unclassified-o__Chroococcidiopsidales	0.171419	-0.782828	2.93564	-0.266663	0.789728	0.99927	FALSE	class
c__unclassified-o__Gloeoemargaritales	0.220138	-1.14231	1.86295	-0.613176	0.53976	0.99927	FALSE	class
c__unclassified-o__Nostocales	0.412547	-0.523294	1.37016	-0.381921	0.70252	0.99927	FALSE	class
c__unclassified-o__Oscillatoriales	0.0606274	-0.349301	2.93748	-0.118912	0.905345	0.99927	FALSE	class
c__unclassified-o__Pleurocapsales	0.0426816	0.45831	2.93898	0.155942	0.876079	0.99927	FALSE	class
c__unclassified-o__Synechococcales	0.261733	-0.457453	1.09948	-0.416062	0.677365	0.99927	FALSE	class
c__unclassified-s__Halovirus HHTV-2	0.0332457	0.186727	2.93907	0.0635326	0.949342	0.99927	FALSE	class
c__unclassified-s__Mollivirus sibericum	0.289301	0.310635	1.25244	0.248023	0.804116	0.99927	FALSE	class
g__Rhodobaca	0.187097	0.228513	2.93634	0.0778225	0.937969	0.999384	FALSE	genus
o__Acholeplasmatales	0.125682	-0.90681	2.93815	-0.308633	0.757601	0.999653	FALSE	order
o__Acidimicrobiales	0.195111	-0.971617	2.7535	-0.352866	0.724189	0.999653	FALSE	order
o__Actinomycetales	2.2323	-1.95922	1.87963	-1.04234	0.297254	0.999653	FALSE	order
o__Aeromonadales	0.0255997	-0.310557	2.93851	-0.105685	0.915832	0.999653	FALSE	order
o__Algavirales	0.14097	0.130848	2.93783	0.0445389	0.964475	0.999653	FALSE	order
o__Alteromonadales	0.0991844	-0.169359	2.93786	-0.057647	0.95403	0.999653	FALSE	order
o__Anaerolineales	0.0871296	-0.0498816	2.87112	-0.0173736	0.986139	0.999653	FALSE	order
o__Ardenticatenales	10.1142	-1.94002	1.04302	-1.86	0.0628855	0.999653	FALSE	order
o__Bacillales	12.7131	-0.555758	0.575426	-0.96582	0.334134	0.999653	FALSE	order
o__Bacteriovoracales	0.436511	-0.782496	1.24058	-0.630751	0.528203	0.999653	FALSE	order
o__Bacteroidales	12.3601	-2.01274	1.28498	-1.56636	0.117264	0.999653	FALSE	order
o__Bifidobacteriales	0.380405	-1.44884	1.27614	-1.13534	0.256234	0.999653	FALSE	order
o__Brachyspirales	0.617501	-1.42688	1.36568	-1.04481	0.296111	0.999653	FALSE	order
o__Bryobacterales	0.0540847	-0.248488	2.93823	-0.0845706	0.932603	0.999653	FALSE	order
o__Bunyavirales	0.025519	0.0590539	2.93844	0.020097	0.983966	0.999653	FALSE	order
o__Burkholderiales	80.2124	0.432617	0.482059	0.897436	0.369486	0.999653	FALSE	order
o__Campylobacterales	15.8397	-2.66832	2.3699	-1.12592	0.2602	0.999653	FALSE	order
o__Candidatus	0.242892	-1.52192	2.93604	-0.518359	0.604208	0.999653	FALSE	order
o__Caudovirales	2548.24	0.776152	0.419682	1.84938	0.0644029	0.999653	FALSE	order
o__Caulobacterales	0.04734	-0.409912	2.93844	-0.1395	0.889055	0.999653	FALSE	order
o__Cellvibrionales	0.164479	-0.0730599	2.75006	-0.0265667	0.978805	0.999653	FALSE	order
o__Chitinophagales	0.361254	-1.39371	1.97659	-0.705107	0.480744	0.999653	FALSE	order
o__Chlorobiales	0.0407971	-0.409912	2.93844	-0.1395	0.889055	0.999653	FALSE	order
o__Chloroflexales	0.412246	-1.91238	1.49504	-1.27915	0.200845	0.999653	FALSE	order
o__Chromatiales	0.687172	-1.95044	2.24377	-0.869269	0.3847	0.999653	FALSE	order
o__Chroococcidiopsidales	0.0293952	0.288168	2.93806	0.0980812	0.921868	0.999653	FALSE	order
o__Chthonomonadales	0.0584796	-0.195059	2.93837	-0.0663834	0.947073	0.999653	FALSE	order
o__Conexivisphaerales	2.88194	0.213386	0.769796	0.277198	0.781628	0.999653	FALSE	order
o__Coprothermobacterales	0.0567843	-0.509276	2.93837	-0.173319	0.862401	0.999653	FALSE	order
o__Coriobacteriales	0.694327	-0.295462	2.01477	-0.146648	0.88341	0.999653	FALSE	order
o__Corynebacteriales	42.1162	-0.826226	0.512378	-1.61253	0.106846	0.999653	FALSE	order
o__Cytophagales	0.878639	-1.88172	1.19812	-1.57057	0.116283	0.999653	FALSE	order
o__Deferribacterales	0.0886703	0.139251	2.93806	0.0473955	0.962198	0.999653	FALSE	order
o__Dehalococcoidales	0.00187495	-0.146227	2.93864	-0.04976	0.960314	0.999653	FALSE	order
o__Desulfarculales	0.0828597	-0.608648	2.93831	-0.207142	0.835899	0.999653	FALSE	order
o__Desulfobacterales	0.901264	1.02346	2.1843	0.468551	0.63939	0.999653	FALSE	order
o__Desulfovibrionales	0.0981657	-0.177626	2.43473	-0.072955	0.941842	0.999653	FALSE	order
o__Desulfurococcales	0.31526	0.770066	2.34818	0.327942	0.742956	0.999653	FALSE	order
o__Desulfuromonadales	0.073218	-0.149227	2.93806	-0.050791	0.959492	0.999653	FALSE	order
o__Eggerthellales	0.575687	-1.65632	2.74859	-0.602607	0.54677	0.999653	FALSE	order
o__Egibacterales	0.0730953	0.139249	2.93421	0.047457	0.962149	0.999653	FALSE	order
o__Elusimicrobiales	0.0428547	-0.227193	2.93842	-0.0773182	0.93837	0.999653	FALSE	order
o__Enterobacterales	14.7491	-0.000347197	0.79858	-0.000434768	0.999653	0.999653	FALSE	order
o__Erysipelotrichales	1.32661	0.161428	2.81339	0.0573785	0.954244	0.999653	FALSE	order
o__Eubacteriales	9.92176	-1.04185	0.571047	-1.82446	0.0680828	0.999653	FALSE	order
o__Eucoccidiorida	1.99581	-1.07586	0.655932	-1.64021	0.100962	0.999653	FALSE	order
o__Eurotiales	11.7722	0.0681934	0.499809	0.136439	0.891474	0.999653	FALSE	order
o__Fibrobacterales	0.0283922	-0.310557	2.93851	-0.105685	0.915832	0.999653	FALSE	order
o__Flavobacteriales	4.03673	-0.608786	0.752002	-0.809553	0.418197	0.999653	FALSE	order
o__Frankiales	0.46836	-0.746058	2.68578	-0.277781	0.78118	0.999653	FALSE	order
o__Fusobacteriales	46.4815	1.37453	1.60703	0.855326	0.392371	0.999653	FALSE	order
o__Gemmatales	1.59107	-0.602522	0.629425	-0.957258	0.338437	0.999653	FALSE	order
o__Gemmatimonadales	0.151776	-0.402256	2.0849	-0.192937	0.847008	0.999653	FALSE	order
o__Geodermatophilales	0.21612	-1.34943	2.93737	-0.459401	0.645946	0.999653	FALSE	order
o__Gloeobacterales	0.0120867	-0.028513	2.93858	-0.00970298	0.992258	0.999653	FALSE	order
o__Gloeoemargaritales	0.0992252	-0.248508	2.1264	-0.116868	0.906965	0.999653	FALSE	order
o__Glycomycetales	0.0366488	-0.227193	2.93842	-0.0773181	0.938371	0.999653	FALSE	order
o__Haemosporida	21.0773	-0.104839	0.468813	-0.223626	0.823048	0.999653	FALSE	order
o__Halanaerobiales	0.412615	-0.624664	2.93816	-0.212604	0.831636	0.999653	FALSE	order
o__Halobacteriales	0.45729	-1.93125	1.80037	-1.07269	0.283408	0.999653	FALSE	order
o__Haloferacales	0.346658	-0.327231	1.67418	-0.195457	0.845035	0.999653	FALSE	order
o__Herpesvirales	0.0611431	-0.227193	2.93842	-0.0773181	0.938371	0.999653	FALSE	order
o__Hydrogenophilales	0.0477541	0.471911	2.93771	0.160639	0.872378	0.999653	FALSE	order
o__Hyphomicrobiales	5.40888	-0.0553817	0.886144	-0.0624973	0.950167	0.999653	FALSE	order
o__Hyphomonadales	0.0323073	-0.310557	2.93851	-0.105685	0.915832	0.999653	FALSE	order
o__Ignavibacteriales	0.0141961	-0.211212	2.93859	-0.0718754	0.942701	0.999653	FALSE	order
o__Isosphaerales	0.504293	0.31614	2.22179	0.142291	0.88685	0.999653	FALSE	order
o__Jatrophihabitantales	0.243188	-1.29067	1.3895	-0.928868	0.352958	0.999653	FALSE	order
o__Jiangellales	0.0132963	-0.211212	2.93859	-0.0718754	0.942701	0.999653	FALSE	order
o__Kalamavirales	0.120685	-0.36768	1.85656	-0.198044	0.84301	0.999653	FALSE	order
o__Lactobacillales	5.02471	-1.2226	1.13793	-1.0744	0.282643	0.999653	FALSE	order
o__Legionellales	0.255583	0.104854	2.38829	0.0439034	0.964981	0.999653	FALSE	order
o__Leptospirales	0.059193	-0.484585	2.93839	-0.164915	0.869011	0.999653	FALSE	order
o__Magnaporthales	1.07489	-0.995563	0.584777	-1.70247	0.0886682	0.999653	FALSE	order
o__Magnetococcales	0.0211077	0.188972	2.93822	0.0643152	0.948719	0.999653	FALSE	order
o__Maricaulales	0.0208415	-0.028513	2.93858	-0.00970298	0.992258	0.999653	FALSE	order
o__Marinilabiliales	0.0425882	-0.409912	2.93844	-0.1395	0.889055	0.999653	FALSE	order
o__Methanomassiliicoccales	0.0158519	-0.211212	2.93859	-0.0718754	0.942701	0.999653	FALSE	order
o__Methylococcales	0.0283922	-0.310557	2.93851	-0.105685	0.915832	0.999653	FALSE	order
o__Micromonosporales	0.628206	-1.24431	1.2813	-0.971133	0.331482	0.999653	FALSE	order
o__Mycoplasmatales	0.117038	-0.90681	2.93815	-0.308633	0.757601	0.999653	FALSE	order
o__Mycosphaerellales	26.576	0.305544	0.484338	0.630848	0.52814	0.999653	FALSE	order
o__Myxococcales	0.38279	-0.123967	1.16786	-0.106149	0.915464	0.999653	FALSE	order
o__Nakamurellales	0.039603	-0.257255	2.9384	-0.0875493	0.930235	0.999653	FALSE	order
o__Natranaerobiales	0.0141961	-0.211212	2.93859	-0.0718754	0.942701	0.999653	FALSE	order
o__Natrialbales	0.240977	0.454688	2.70464	0.168114	0.866494	0.999653	FALSE	order
o__Neisseriales	0.669565	-0.222696	1.53312	-0.145257	0.884508	0.999653	FALSE	order
o__Nevskiales	4.07723	0.0984048	0.878406	0.112026	0.910802	0.999653	FALSE	order
o__Nitrosomonadales	0.484642	-2.62208	2.92859	-0.895337	0.370607	0.999653	FALSE	order
o__Nitrososphaerales	0.221765	0.724954	2.71611	0.266909	0.789539	0.999653	FALSE	order
o__Nitrospirales	0.14759	-0.158813	2.93784	-0.0540577	0.956889	0.999653	FALSE	order
o__Nostocales	0.456294	-0.530587	1.4343	-0.369927	0.711437	0.999653	FALSE	order
o__Oceanospirillales	1.39446	-1.54854	2.2124	-0.699937	0.483966	0.999653	FALSE	order
o__Opitutales	0.104511	-0.705351	2.85516	-0.247044	0.804874	0.999653	FALSE	order
o__Oscillatoriales	0.0198025	0.148808	2.93828	0.0506446	0.959609	0.999653	FALSE	order
o__Pasteurellales	3.06004	-0.0831743	1.2433	-0.0668978	0.946663	0.999653	FALSE	order
o__Phycisphaerales	0.0525655	-0.139626	2.93828	-0.0475196	0.962099	0.999653	FALSE	order
o__Pirellulales	0.257022	0.104729	1.3131	0.079757	0.936431	0.999653	FALSE	order
o__Planctomycetales	0.309828	-1.02181	2.41714	-0.422733	0.67249	0.999653	FALSE	order
o__Pleurocapsales	0.0412499	0.148808	2.93828	0.0506446	0.959609	0.999653	FALSE	order
o__Primates	4.42731e+08	0.133113	0.241994	0.550066	0.582274	0.999653	FALSE	order
o__Propionibacteriales	0.682648	-1.82228	0.980664	-1.85821	0.0631392	0.999653	FALSE	order
o__Pseudomonadales	352.503	-0.322436	0.324464	-0.993749	0.320345	0.999653	FALSE	order
o__Pseudonocardiales	21.0065	-0.228363	0.652332	-0.350072	0.726285	0.999653	FALSE	order
o__Puniceicoccales	0.00978805	-0.211212	2.93859	-0.0718754	0.942701	0.999653	FALSE	order
o__Rhodobacterales	0.812396	-1.04848	1.29861	-0.807387	0.419444	0.999653	FALSE	order
o__Rhodocyclales	0.697723	0.211933	2.92646	0.0724199	0.942268	0.999653	FALSE	order
o__Rhodospirillales	2.11976	0.000967591	0.979449	0.000987892	0.999212	0.999653	FALSE	order
o__Rickettsiales	0.17307	-1.1268	2.7645	-0.407596	0.68357	0.999653	FALSE	order
o__Rubrobacterales	0.191056	-0.715409	1.86116	-0.38439	0.70069	0.999653	FALSE	order
o__Saccharomycetales	71.1765	-0.0989837	0.471715	-0.209838	0.833794	0.999653	FALSE	order
o__Selenomonadales	0.421574	1.36008	1.97054	0.690204	0.490066	0.999653	FALSE	order
o__Solirubrobacterales	0.143873	-0.500827	2.93753	-0.170492	0.864623	0.999653	FALSE	order
o__Sordariales	74.7413	0.855109	0.490572	1.74309	0.0813185	0.999653	FALSE	order
o__Sphaerobacterales	0.0260616	-0.129908	2.9385	-0.044209	0.964738	0.999653	FALSE	order
o__Sphingobacteriales	0.0193212	-0.028513	2.93858	-0.00970298	0.992258	0.999653	FALSE	order
o__Sphingomonadales	56.2659	-0.611689	0.504715	-1.21195	0.225531	0.999653	FALSE	order
o__Spirochaetales	1.14762	1.26124	1.54427	0.816721	0.414088	0.999653	FALSE	order
o__Streptomycetales	16.6704	-0.175306	0.541332	-0.323842	0.746058	0.999653	FALSE	order
o__Streptosporangiales	0.435414	-0.92689	1.04891	-0.883671	0.376874	0.999653	FALSE	order
o__Sulfolobales	0.139268	0.454263	2.93747	0.154644	0.877102	0.999653	FALSE	order
o__Synechococcales	0.421922	-1.43425	1.234	-1.16227	0.245124	0.999653	FALSE	order
o__Synergistales	0.0283922	-0.310557	2.93851	-0.105685	0.915832	0.999653	FALSE	order
o__Syntrophobacterales	0.138356	-0.636484	2.93797	-0.216641	0.828488	0.999653	FALSE	order
o__Tepidiformales	0.0141961	-0.211212	2.93859	-0.0718754	0.942701	0.999653	FALSE	order
o__Tepidisphaerales	0.0114494	-0.211212	2.93859	-0.0718754	0.942701	0.999653	FALSE	order
o__Thermales	0.691102	1.97497	1.72251	1.14657	0.251561	0.999653	FALSE	order
[truncated: 2,228 more rows]
