# Supplementary material for: The Tumor Microbiome as a Predictor of Outcomes in Patients with Metastatic Melanoma Treated with Immune Checkpoint Inhibitors
Source: Cancer Res Commun. 2024 Aug 8;4(8):1978–90. doi: 10.1158/2767-9764.CRC-23-0170 (PMC11307144; doi:10.1158/2767-9764.CRC-23-0170)
Supplement: Table S5 — Correlations between microbe abundances and MSigDB Hallmark gene sets average Z scores [file crc-23-0170_table_s5_suppst5.xlsx]

## Sheet: Hallmark_PValue
Supplementary Table S5. Correlations between microbe abundances and MSigDB Hallmark gene sets average Z scores.
Microbe	SPERMATOGENESIS	PANCREAS_BETA_CELLS	PROTEIN_SECRETION	MYC_TARGETS_V1	DNA_REPAIR	UNFOLDED_PROTEIN_RESPONSE	PI3K_AKT_MTOR_SIGNALING	PEROXISOME	MTORC1_SIGNALING	FATTY_ACID_METABOLISM	OXIDATIVE_PHOSPHORYLATION	MITOTIC_SPINDLE	G2M_CHECKPOINT	E2F_TARGETS	REACTIVE_OXYGEN_SPECIES_PATHWAY	CHOLESTEROL_HOMEOSTASIS	ADIPOGENESIS	APOPTOSIS	IL2_STAT5_SIGNALING	XENOBIOTIC_METABOLISM	COAGULATION	INTERFERON_ALPHA_RESPONSE	INTERFERON_GAMMA_RESPONSE	COMPLEMENT	ALLOGRAFT_REJECTION	ANDROGEN_RESPONSE	INFLAMMATORY_RESPONSE	KRAS_SIGNALING_UP	IL6_JAK_STAT3_SIGNALING	HEME_METABOLISM	BILE_ACID_METABOLISM	MYC_TARGETS_V2	GLYCOLYSIS	HEDGEHOG_SIGNALING	UV_RESPONSE_UP	WNT_BETA_CATENIN_SIGNALING	KRAS_SIGNALING_DN	TNFA_SIGNALING_VIA_NFKB	UV_RESPONSE_DN	NOTCH_SIGNALING	MYOGENESIS	P53_PATHWAY	ESTROGEN_RESPONSE_EARLY	APICAL_JUNCTION	HYPOXIA	ANGIOGENESIS	APICAL_SURFACE	ESTROGEN_RESPONSE_LATE	TGF_BETA_SIGNALING
Uroviricota	0.325638	0.910936	0.314306	0.364416	0.357642	0.719355	0.475005	0.655144	0.0477958	0.0627483	0.135189	0.773417	0.179183	0.151899	0.693941	0.433757	0.675554	0.744866	0.58872	0.638159	0.636967	0.0314008	0.0701186	0.427058	0.168869	0.758361	0.428034	0.675554	0.434907	0.570992	0.526611	0.772567	0.820362	0.262937	0.649929	0.0777319	0.111459	0.904116	0.757304	0.125291	0.385051	0.212652	0.180101	0.264621	0.740245	0.609613	0.579539	0.207719	0.237208
Acinetobacter	0.00306004	0.00760577	0.494271	0.57687	0.927681	0.978743	0.590638	0.496653	0.895874	0.969336	0.879646	0.798728	0.199627	0.141772	0.0117223	0.116448	0.0903678	0.0241041	0.073266	0.156906	0.161315	0.327917	0.232264	0.342184	0.653936	0.622928	0.354936	0.203016	0.21572	0.19672	0.882055	0.303162	0.463857	0.591311	0.204574	0.184364	0.761004	0.0326384	0.438197	0.00213779	0.0011942	0.000135029	0.00468799	0.00309976	0.00673832	0.0657757	0.00150807	0.0200798	0.0157333
Baculoviridae	0.469616	0.238129	0.807868	0.594351	0.584479	0.430651	0.308908	0.718459	0.419987	0.941843	0.753087	0.559585	0.427194	0.415137	0.968088	0.302026	0.715048	0.712082	0.535497	0.542131	0.996479	0.209961	0.194084	0.228752	0.132261	0.971958	0.297518	0.599468	0.517749	0.663832	0.44094	0.247645	0.393097	0.906329	0.90225	0.0791604	0.841319	0.865092	0.995423	0.00918812	0.504071	0.377352	0.311674	0.518706	0.130373	0.183841	0.510982	0.982164	0.896894
Micrococcales	0.0218222	0.530131	0.0477132	0.00198369	0.0223745	0.0229564	0.250593	0.143539	0.0231533	0.319969	0.0460923	0.0162736	0.000146386	6.15068e-05	0.890107	0.895647	0.926982	0.621145	0.579318	0.14839	0.0850011	0.573368	0.74057	0.830656	0.721155	0.838097	0.782459	0.479078	0.862487	0.771494	0.599288	0.0965253	0.247441	0.824757	0.804731	0.0609771	0.0011295	0.838974	0.197875	0.0211149	0.00368137	0.0116509	0.00934012	0.00307945	0.280071	0.138426	0.0781061	0.0398569	0.28901
Acinetobacter calcoaceticus	0.0332807	0.0494751	0.908952	0.893786	0.425417	0.527143	0.454697	0.202053	0.442655	0.562867	0.578764	0.805058	0.388259	0.346319	0.0120005	0.0319743	0.0205458	0.0378454	0.103285	0.207602	0.168329	0.419436	0.432757	0.57534	0.944015	0.560988	0.510342	0.275352	0.372602	0.167979	0.963914	0.101841	0.151156	0.393202	0.0880943	0.197986	0.767462	0.0710489	0.567765	0.00243653	0.00192877	0.000276151	0.0038128	0.00558197	0.00610463	0.0614474	0.00646086	0.0168769	0.0260502
Microbacteriaceae	0.33364	0.815234	0.105207	0.0879207	0.14682	0.227309	0.703139	0.482034	0.280539	0.587382	0.22091	0.052297	0.0136017	0.0132639	0.847807	0.995374	0.652143	0.693683	0.669614	0.534092	0.404098	0.624124	0.693254	0.704647	0.857586	0.427857	0.828319	0.782302	0.904934	0.749748	0.754373	0.629068	0.940384	0.271477	0.630306	0.0407511	0.0169769	0.979418	0.632166	0.0104609	0.0120901	0.107273	0.122482	0.0399809	0.247519	0.149649	0.217044	0.222917	0.720663
Moraxellaceae	0.00285389	0.0073711	0.464283	0.546262	0.957942	0.97011	0.609805	0.526061	0.934631	0.97996	0.833232	0.823493	0.192393	0.134963	0.0119724	0.130093	0.10269	0.0218609	0.0669901	0.165988	0.161315	0.31464	0.218453	0.328819	0.624897	0.611171	0.325702	0.191622	0.19785	0.183431	0.848866	0.312618	0.4671	0.582302	0.197309	0.169217	0.734688	0.0281463	0.423808	0.00178186	0.00110961	0.000122576	0.0046482	0.00270614	0.00593989	0.0618555	0.00140055	0.0201745	0.0138333
Porphyromonadaceae	0.0020542	0.00623345	0.754703	0.0522	0.0565884	0.170208	0.0246999	0.0166637	0.132733	0.0672655	0.0303858	0.254605	0.588191	0.123595	0.148763	0.435367	0.0471379	0.77156	0.505672	0.506289	0.977017	0.592513	0.900267	0.886975	0.607752	0.431111	0.575968	0.81005	0.810422	0.92464	0.0299242	0.0877467	0.210694	0.279338	0.197978	0.524667	0.762935	0.0631611	0.0148498	0.106288	0.729634	0.169142	0.328987	0.205313	0.468474	0.273756	0.269935	0.52624	0.0868753
Campylobacter jejuni	0.322054	0.376871	0.152954	0.287459	0.335133	0.615635	0.202989	0.167984	0.271758	0.109826	0.167375	0.154096	0.893691	0.51962	0.615635	0.445637	0.120137	0.593948	0.792953	0.409862	0.854772	0.649483	0.853252	0.824483	0.906724	0.687621	0.207572	0.669861	0.34304	0.43639	0.165859	0.688335	0.74262	0.625916	0.735302	0.276493	0.211867	0.161966	0.353085	0.151536	0.848696	0.407097	0.410972	0.117551	0.636962	0.233511	0.0899346	0.449716	0.278664
[truncated: 1 more columns]

## Sheet: TIMEx_PValue
Microbe	immune_TMKI67	minor_Th2	minor_MAIT	minor_Th17	minor_CD8Tem	minor_cDC1	minor_Th1	minor_CD8Teff	others	immune_CD8Tex	immune_CD8T	immune_CD4Tconv	minor_CD8Tcm	malignant	minor_CD4Teff	stromal_Others	immune_DC	minor_cDC2	minor_CD4Tn	immune	immune_Treg	immune_NK	minor_M1	immune_Plasma	immune_B	stromal	stromal_Fibroblasts	stromal_Myofibroblasts	stromal_Endothelial	immune_ILC	immune_pDC	minor_CD8Tn	immune_Mast	immune_Mono/Macro	minor_M2	immune_Neutrophils	minor_Monocyte
Uroviricota	0.165299	0.634586	0.434249	0.113462	0.0227318	0.175274	0.0213506	0.0475355	0.925917	0.057633	0.0552422	0.0295615	0.0667567	0.352251	0.281854	0.221055	0.121134	0.189661	0.0744521	0.23979	0.129052	0.139935	0.352396	0.975644	0.503394	0.846148	0.616453	0.459613	0.782577	0.680439	0.288696	0.538692	0.496304	0.315523	0.478982	0.438036	0.221161
Acinetobacter	0.655442	0.57573	0.993246	0.423565	0.591118	0.515652	0.744128	0.698666	0.385353	0.242557	0.307201	0.276666	0.207359	0.434246	0.502679	0.544133	0.113426	0.125533	0.176264	0.134333	0.115885	0.135521	0.106353	0.189276	0.0772229	0.00612563	0.00117413	0.0713041	0.0140928	0.00929699	0.0476799	0.315789	0.109639	0.108787	0.254332	0.197505	0.122332
Baculoviridae	0.859079	0.0882293	0.126245	0.121963	0.0821684	0.795466	0.287957	0.231014	0.484831	0.332893	0.280058	0.431431	0.377673	0.557698	0.444371	0.82215	0.411752	0.398789	0.435343	0.448436	0.589151	0.341645	0.28332	0.385664	0.668332	0.381373	0.233818	0.538126	0.578006	0.374154	0.388268	0.74004	0.283721	0.365994	0.419475	0.581947	0.87343
Micrococcales	0.00218591	0.0221487	0.812335	0.983902	0.535863	0.316671	0.242821	0.657693	0.354733	0.687813	0.858743	0.870206	0.958205	0.954856	0.947045	0.285028	0.833937	0.833718	0.796495	0.752893	0.8972	0.633699	0.813641	0.186871	0.307179	0.0289053	0.00689282	0.0583335	0.157613	0.55117	0.496036	0.80777	0.30557	0.919192	0.644743	0.939907	0.668493
Acinetobacter calcoaceticus	0.674324	0.892688	0.601631	0.844622	0.920183	0.39912	0.63954	0.994906	0.340181	0.426717	0.561552	0.406669	0.422986	0.1811	0.684714	0.385188	0.196611	0.213466	0.390108	0.279456	0.239887	0.267629	0.219234	0.462144	0.198578	0.00661561	0.00200443	0.0655154	0.0212136	0.0364947	0.134064	0.790903	0.236745	0.256496	0.484356	0.394909	0.215656
Microbacteriaceae	0.129022	0.07618	0.613877	0.986586	0.540236	0.582585	0.673215	0.757683	0.890939	0.841678	0.99815	0.904474	0.799733	0.918958	0.810059	0.422942	0.957002	0.916887	0.771184	0.86123	0.962315	0.792793	0.621453	0.59703	0.804218	0.120549	0.0363361	0.164049	0.377327	0.6847	0.611633	0.903097	0.583583	0.759449	0.864193	0.956771	0.553794
Moraxellaceae	0.669362	0.551463	0.991696	0.401717	0.578107	0.529615	0.747494	0.692707	0.39182	0.232264	0.297462	0.264436	0.198737	0.439023	0.491368	0.523608	0.107564	0.118049	0.161527	0.124622	0.105797	0.129372	0.100363	0.17527	0.070183	0.00567452	0.00108363	0.067248	0.0132218	0.00826508	0.0429993	0.286907	0.100629	0.0997141	0.231164	0.176718	0.112519
Porphyromonadaceae	0.0616187	0.304817	0.717382	0.691319	0.919301	0.0389785	0.0144752	0.184198	0.0892764	0.253996	0.383102	0.190501	0.368613	0.191414	0.0582598	0.700741	0.504131	0.661593	0.85389	0.696824	0.807444	0.268564	0.728731	0.565167	0.232071	0.431253	0.198746	0.991572	0.988699	0.928646	0.499062	0.342377	0.430404	0.713254	0.305963	0.0650602	0.30539
Campylobacter jejuni	0.800432	0.168901	0.946729	0.95907	0.951356	0.272186	0.495931	0.395057	0.374239	0.69334	0.689764	0.719287	0.665625	0.868474	0.524045	0.564044	0.821467	0.929782	0.906724	0.983777	0.875339	0.743353	0.902121	0.935172	0.725097	0.669861	0.646692	0.908259	0.771371	0.697641	0.907492	0.383231	0.645995	0.59664	0.528488	0.0356615	0.0813766

## Sheet: IOSig_PValue
Microbe	Stroma	Angiogenesis	Glycolysis	Hypoxia	RAS	MHC_I	MYC	gMDSC	DNA_Damage_Repair	Proliferation	Cell_Cycle	WNT	IMPRES	Roh_Immune_Score	Immune_Infiltration	Ipi_Neoadjuvant	IFNG18	Ock_Immune_Score	MHC_II	mMDSC	Neoadjuvant_Response	Buffa	Effector_T	TLS	Mitoscore	IFNg_Effector	IFNG6	TCR_Signaling	Immune_Cytolytic	Chemokines	TIP_Hot
Uroviricota	0.559876	0.984056	0.80313	0.954847	0.10013	0.267766	0.615669	0.362347	0.0474707	0.119365	0.245698	0.944017	0.0659898	0.0538613	0.103478	0.0752969	0.0289331	0.0344384	0.591218	0.214627	0.181484	0.199681	0.0445634	0.295127	0.0747329	0.013926	0.00854758	0.067315	0.0366842	0.00803457	0.0155941
Acinetobacter	0.00847948	0.554913	0.314843	0.0887182	0.0378907	0.0466637	0.249669	0.921838	0.0868546	0.0864067	0.178904	0.394999	0.147125	0.146216	0.282479	0.234697	0.322742	0.331605	0.17699	0.583066	0.692502	0.820252	0.703921	0.968561	0.934963	0.931211	0.854199	0.652833	0.9575	0.676975	0.399366
Baculoviridae	0.532777	0.255294	0.0298846	0.110218	0.0151343	0.573073	0.177491	0.514694	0.627852	0.452077	0.363951	0.815973	0.485479	0.486127	0.332374	0.227944	0.247218	0.332448	0.573375	0.140347	0.173901	0.39121	0.197605	0.329712	0.461206	0.13531	0.131449	0.300148	0.159445	0.232647	0.246244
Micrococcales	0.0270101	0.596556	0.211828	0.793899	0.635501	0.568781	0.334086	0.434582	0.0132411	9.26706e-05	0.00018806	0.0118213	0.776219	0.276547	0.728943	0.389866	0.52443	0.424202	0.468466	0.743538	0.717587	0.0123348	0.267622	0.957089	0.0532536	0.081953	0.0566108	0.477679	0.610863	0.305972	0.602614
Acinetobacter calcoaceticus	0.0216634	0.524415	0.184353	0.0511071	0.00625758	0.0378992	0.0891673	0.878657	0.0756647	0.205168	0.353687	0.435549	0.234963	0.242148	0.466576	0.402727	0.483137	0.415101	0.495583	0.905872	0.96148	0.635765	0.614288	0.933195	0.566822	0.898398	0.81259	0.867722	0.855721	0.684919	0.488375
Microbacteriaceae	0.108646	0.655917	0.969016	0.436237	0.963932	0.939462	0.7414	0.615921	0.0967099	0.0154569	0.0327479	0.098767	0.651724	0.470485	0.938078	0.66898	0.796821	0.605732	0.214639	0.721967	0.76365	0.354992	0.727627	0.915507	0.229129	0.441239	0.308776	0.895295	0.932545	0.712856	0.994218
Moraxellaceae	0.00755494	0.533821	0.303228	0.0860654	0.0392009	0.0444386	0.248166	0.966017	0.0886645	0.0832968	0.173384	0.379634	0.138222	0.140849	0.279969	0.227667	0.317145	0.325495	0.16703	0.554913	0.670477	0.79444	0.690349	0.996678	0.895984	0.917982	0.867506	0.644829	0.962145	0.667237	0.401246
Porphyromonadaceae	0.111798	0.665434	0.253793	0.529866	0.947744	0.191414	0.194592	0.0665607	0.836031	0.306422	0.215994	0.29095	0.21909	0.0776096	0.115117	0.157517	0.200717	0.14773	0.415156	0.664386	0.401582	0.19158	0.00636297	0.00297576	0.0215677	0.00673406	0.00845409	0.0568479	0.0189223	0.0553368	0.024635
Campylobacter jejuni	0.36331	0.398865	0.210428	0.826746	0.361251	0.706272	0.795195	0.0205963	0.242505	0.737495	0.687621	0.332687	0.69334	0.436965	0.377926	0.43754	0.543221	0.569968	0.307445	0.957527	0.876103	0.454991	0.0772631	0.0906945	0.271758	0.104188	0.167375	0.378455	0.244491	0.591262	0.205095
